# Supplementary material for: The AGE–RAGE Pathway in Endometriosis: A Focused Mechanistic Review and Structured Evidence Map
Source: Int J Mol Sci. 2026 Jan 30;27(3):1396. doi: 10.3390/ijms27031396 (PMC12898717; doi:10.3390/ijms27031396)
Supplement: Supplementary file 1 [file ijms-27-01396-s001.zip]

Archive with 2 entries (2 files):
- SD1.pdf
- SD2.xlsx
