# Supplementary material for: The AGE–RAGE Pathway in Endometriosis: A Focused Mechanistic Review and Structured Evidence Map
Source: Int J Mol Sci. 2026 Jan 30;27(3):1396. doi: 10.3390/ijms27031396 (PMC12898717; doi:10.3390/ijms27031396)
Supplement: Supplementary file 1 [file ijms-27-01396-s001.zip › SD2.xlsx]

## Sheet: Sheet1
Study_ID	Experiment_ID	Model	Specimen_or_System	EndoGroupDefinition	ControlGroupDefinition	AxisCategory	Analyte_or_Target	AssayMethod	Units	Localization_or_Compartment	Comparison	Direction	EffectSize_Text	NumericData_endo	NumericData_ctrl	EffectMetric	P_value	CI_or_SEM	Adjustment	ClinicalCorrelation	FigureTable	MechanisticLink_RAGEdependent	CausalityBucket	TherapeuticImplication	Limitations_Key	ExtractorNotes
Antsiferova_2013_BioMedResInt	RAGE_mRNA_freeGMDP_24h	PrimaryCells	CD14+ peritoneal macrophages (isolated from peritoneal MNC)	Women with endometriosis; stage II (n=32) or stage III-IV (n=8); age 20-40; no hormone therapy ≥3 months	Same macrophages incubated in RPMI 1640 medium only (no added drug/nanoparticles)	RAGE	RAGE (mRNA)	Real-time RT-PCR (iCycler iQ; normalized to beta2-microglobulin)	Normalized copies number/µL (reported as ratio×10^3 per µL)	Cellular mRNA (purified CD14+ macrophages)	treatment_effect	no_change	Free GMDP did not significantly change RAGE mRNA vs medium-only control (ns; bar graph).	NR	NR	mean±SE (bar graph)	>0.05 (ns)	SE (NR)	None	NR	Fig 4b	Associative	Parallel	Explores immunomodulator delivery; relevance of increasing macrophage RAGE signaling to endometriosis pathobiology remains uncertain.	No non-endometriosis donor comparator; RAGE assessed at mRNA only (no protein/signaling); quantitative values not tabulated; endpoints are ex vivo stimulation readouts, not clinical outcomes.	GMDP concentration 2 µg/mL; incubation 24 h.
Antsiferova_2013_BioMedResInt	RAGE_mRNA_AMNPsGMDP_24h	PrimaryCells	CD14+ peritoneal macrophages (isolated from peritoneal MNC)	Women with endometriosis; stage II (n=32) or stage III-IV (n=8); age 20-40; no hormone therapy ≥3 months	Same macrophages incubated in RPMI 1640 medium only (no added drug/nanoparticles)	RAGE	RAGE (mRNA)	Real-time RT-PCR (iCycler iQ; normalized to beta2-microglobulin)	Normalized copies number/µL (reported as ratio×10^3 per µL)	Cellular mRNA (purified CD14+ macrophages)	treatment_effect	up	GMDP immobilized on aminopropyl-modified silica nanoparticles (AMNPs-GMDP) significantly increased RAGE mRNA vs medium-only control.	NR	NR	mean±SE (bar graph)	<0.05	SE (NR)	None	NR	Fig 4b	Associative	Parallel	Nanocarrier-assisted delivery (AMNPs) may enhance macrophage PRR/RAGE transcriptional response to GMDP.	No non-endometriosis donor comparator; RAGE assessed at mRNA only; no downstream RAGE signaling or functional RAGE-dependent assays; quantitative values not tabulated.	AMNPs chosen as more suitable carrier for topical delivery; exact n per RT-PCR group NR.
Antsiferova_2013_BioMedResInt	RAGE_mRNA_UMNPsGMDP_24h	PrimaryCells	CD14+ peritoneal macrophages (isolated from peritoneal MNC)	Women with endometriosis; stage II (n=32) or stage III-IV (n=8); age 20-40; no hormone therapy ≥3 months	Same macrophages incubated in RPMI 1640 medium only (no added drug/nanoparticles)	RAGE	RAGE (mRNA)	Real-time RT-PCR (iCycler iQ; normalized to beta2-microglobulin)	Normalized copies number/µL (reported as ratio×10^3 per µL)	Cellular mRNA (purified CD14+ macrophages)	treatment_effect	no_change	GMDP immobilized on unmodified silica nanoparticles (UMNPs-GMDP) showed no significant change in RAGE mRNA vs medium-only control, consistent with loss of GMDP stimulatory effect when immobilized on UMNPs.	NR	NR	mean±SE (bar graph)	>0.05 (ns)	SE (NR)	None	NR	Fig 4b	Associative	Parallel	Suggests nanoparticle surface chemistry can modulate immunomodulator-induced RAGE transcription in endometriosis macrophages.	No non-endometriosis donor comparator; RAGE assessed at mRNA only; quantitative values not tabulated; inference of 'suppressed stimulatory effect' based on lack of increase with UMNPs formulation.	Immobilization on UMNPs reported to blunt GMDP immunostimulatory actions on PRR molecules including RAGE.
Bakun_2024_ProcShevchenkoSciSocMedSci	E1_HMGB1_EndoVsCtrl	HumanTissue/Fluid	Peripheral blood mononuclear cells (from whole blood)	Endometriosis-associated infertility; laparoscopy-confirmed; n=88	Tubal infertility controls; n=68	ligand	HMGB1 mRNA	RT-qPCR (real-time RT-PCR); relative normalized expression	c.u.	PBMC fraction; reported as blood serum	endo_vs_ctrl	up	Higher in endometriosis vs controls (~11.9-fold)	11.91±0.01	1.00±0.01	mean±m	<0.001	m (likely SEM)	None	NR	Table 1	Associative	Consequence	HMGB1 may serve as systemic biomarker/target in infertility-associated endometriosis (RAGE not assessed)	HMGB1 measured as PBMC mRNA not protein; reported as serum; no AGEs or RAGE measured; cycle phase and metabolic confounding NR	Units c.u.; M±m presentation suggests SEM but not explicitly defined for tables
Bakun_2024_ProcShevchenkoSciSocMedSci	E2_HMGB1_PrePostART	HumanTissue/Fluid	Peripheral blood mononuclear cells (from whole blood)	Endometriosis-associated infertility pre-ART preparation; n=88	Same patients after ART preparation (1 month); n=88	ligand	HMGB1 mRNA	RT-qPCR (real-time RT-PCR); relative normalized expression	c.u.	PBMC fraction; reported as blood serum	treatment_effect(pre_vs_post)	down	Decreased after ART preparation (~42.5-fold decrease vs baseline)	11.91±0.01 (pre)	0.28±0.01 (post)	mean±m	<0.001	m (likely SEM)	None	NR	Table 2	Associative	Consequence	Marker appears modifiable during ART preparation; probiotic contribution unclear (no subgroup-stratified analysis)	Pre/post without parallel control; preparation regimen details and subgroup effects NR; mRNA not protein; no RAGE/AGE measures	Blood collected 1 month after preparation; subgroup 2 received Lactobacillus probiotic but biomarkers not reported by subgroup
Bakun_2024_ProcShevchenkoSciSocMedSci	E3_HMGB1_Stage	HumanTissue/Fluid	Peripheral blood mononuclear cells (from whole blood)	Endometriosis-associated infertility stratified by disease severity (mild vs moderate vs severe; r-AFS-97)	Mild stage subgroup	ligand	HMGB1 mRNA	RT-qPCR (real-time RT-PCR); relative normalized expression	c.u.	PBMC fraction; reported as blood serum	stage_corr(severity)	up	Higher HMGB1 mRNA in moderate and severe disease vs mild (no numeric values provided)	NR	NR	NR	NR	NR	NR	Severity/progression positive	Figure 1	Associative	Amplifier	Supports HMGB1 as potential progression marker and candidate pathway for therapeutic targeting	No quantitative stage-stratified data or p-values; stage grouping not clearly mapped to r-AFS stages; cross-sectional association only; RAGE not measured	Authors state markers correlate with severity based on stage group comparison
Bakun_2024_ProcShevchenkoSciSocMedSci	E4_HMGB1_PrimaryVsSecondary	HumanTissue/Fluid	Peripheral blood mononuclear cells (from whole blood)	Endometriosis-associated infertility with primary infertility; n=74	Endometriosis-associated infertility with secondary infertility; n=14	ligand	HMGB1 mRNA	RT-qPCR (real-time RT-PCR); relative normalized expression	c.u.	PBMC fraction; reported as blood serum	clinical_subgroup(primary_vs_secondary_infertility)	up	Higher HMGB1 mRNA reported in primary vs secondary infertility (numeric and p-value NR)	NR	NR	NR	NR	NR	NR	Primary infertility associated with higher HMGB1	Results text after Figure 1	Associative	Amplifier	Suggests HMGB1/inflammasome activity relates to infertility severity; may inform stratification	No quantitative subgroup data for HMGB1; small secondary infertility subgroup; confounding by stage and other factors NR; no RAGE/AGE measures	Only mesothelin subgroup values were provided; HMGB1 subgroup numbers not reported
Bakun_2024_ProcShevchenkoSciSocMedSci	E5_NLRP3_EndoVsCtrl	HumanTissue/Fluid	Peripheral blood mononuclear cells (from whole blood)	Endometriosis-associated infertility; laparoscopy-confirmed; n=88	Tubal infertility controls; n=68	downstream	NLRP3 mRNA	RT-qPCR (real-time RT-PCR); relative normalized expression	c.u.	PBMC fraction; reported as blood serum	endo_vs_ctrl	up	Higher in endometriosis vs controls (~52.3-fold)	44.43±3.72	0.85±0.03	mean±m	<0.001	m (likely SEM)	None	NR	Table 1	Associative	Consequence	Supports systemic inflammasome activation phenotype in endometriosis-associated infertility; potential relevance to anti-inflammasome strategies	Marker is not specific to AGE-RAGE; mRNA not protein; PBMC not lesion microenvironment; no AGEs/RAGE or HMGB1-RAGE testing	Cited by authors as part of pro-inflammatory cascade possibly linked to DAMP/PRR biology
Bakun_2024_ProcShevchenkoSciSocMedSci	E6_NLRP3_PrePostART	HumanTissue/Fluid	Peripheral blood mononuclear cells (from whole blood)	Endometriosis-associated infertility pre-ART preparation; n=88	Same patients after ART preparation (1 month); n=88	downstream	NLRP3 mRNA	RT-qPCR (real-time RT-PCR); relative normalized expression	c.u.	PBMC fraction; reported as blood serum	treatment_effect(pre_vs_post)	down	Decreased after ART preparation (~63.5-fold decrease vs baseline)	44.43±3.72 (pre)	0.70±0.01 (post)	mean±m	<0.001	m (likely SEM)	None	NR	Table 2	Associative	Consequence	Suggests inflammatory pathway readouts may be modifiable during ART preparation; probiotic contribution unclear	Pre/post without parallel control; preparation regimen details and subgroup effects NR; mRNA not protein; no RAGE/AGE measures	Biomarkers not reported by probiotic vs standard subgroup
Bakun_2024_ProcShevchenkoSciSocMedSci	E7_NLRP3_Stage	HumanTissue/Fluid	Peripheral blood mononuclear cells (from whole blood)	Endometriosis-associated infertility stratified by disease severity (mild vs moderate vs severe; r-AFS-97)	Mild stage subgroup	downstream	NLRP3 mRNA	RT-qPCR (real-time RT-PCR); relative normalized expression	c.u.	PBMC fraction; reported as blood serum	stage_corr(severity)	up	Higher NLRP3 mRNA in moderate and severe disease vs mild (no numeric values provided)	NR	NR	NR	NR	NR	NR	Severity/progression positive	Figure 1	Associative	Amplifier	Supports inflammasome markers as progression-associated readouts in endometriosis	No quantitative stage-stratified data or p-values; stage grouping not clearly mapped to r-AFS stages; cross-sectional association only; no direct ligand-receptor testing	Authors interpret as marker and possible pathogenetic factor
Bakun_2024_ProcShevchenkoSciSocMedSci	E8_NLRP3_PrimaryVsSecondary	HumanTissue/Fluid	Peripheral blood mononuclear cells (from whole blood)	Endometriosis-associated infertility with primary infertility; n=74	Endometriosis-associated infertility with secondary infertility; n=14	downstream	NLRP3 mRNA	RT-qPCR (real-time RT-PCR); relative normalized expression	c.u.	PBMC fraction; reported as blood serum	clinical_subgroup(primary_vs_secondary_infertility)	up	Higher NLRP3 mRNA reported in primary vs secondary infertility (numeric and p-value NR)	NR	NR	NR	NR	NR	NR	Primary infertility associated with higher NLRP3	Results text after Figure 1	Associative	Amplifier	May help stratify inflammatory burden linked to infertility phenotype	No quantitative subgroup data for NLRP3; small secondary infertility subgroup; confounding by stage and other factors NR; no RAGE/AGE measures	Reported qualitatively only
Bakun_2024_ProcShevchenkoSciSocMedSci	E9_IL1B_EndoVsCtrl	HumanTissue/Fluid	Peripheral blood mononuclear cells (from whole blood)	Endometriosis-associated infertility; laparoscopy-confirmed; n=88	Tubal infertility controls; n=68	downstream	IL1B mRNA (IL-1β)	RT-qPCR (real-time RT-PCR); relative normalized expression	c.u.	PBMC fraction; reported as blood serum	endo_vs_ctrl	up	Higher in endometriosis vs controls (~58.8-fold)	26.47±0.01	0.45±0.01	mean±m	<0.001	m (likely SEM)	None	NR	Table 1	Associative	Consequence	Inflammatory cytokine readout elevated in endometriosis-associated infertility and proposed as progression marker	Marker is not specific to AGE-RAGE; mRNA not protein; PBMC not lesion; no direct ligand-receptor testing; no AGEs/RAGE measures	Included as downstream in authors' inflammasome/PRR pathway framing
Bakun_2024_ProcShevchenkoSciSocMedSci	E10_IL1B_PrePostART	HumanTissue/Fluid	Peripheral blood mononuclear cells (from whole blood)	Endometriosis-associated infertility pre-ART preparation; n=88	Same patients after ART preparation (1 month); n=88	downstream	IL1B mRNA (IL-1β)	RT-qPCR (real-time RT-PCR); relative normalized expression	c.u.	PBMC fraction; reported as blood serum	treatment_effect(pre_vs_post)	down	Decreased after ART preparation (26.47±0.01 to 0.45±0.01 c.u.)	26.47±0.01 (pre)	0.45±0.01 (post)	mean±m	<0.001	m (likely SEM)	None	NR	Table 2	Associative	Consequence	Suggests inflammatory cytokine readout may be modifiable during ART preparation; probiotic contribution unclear	Pre/post without parallel control; preparation regimen details and subgroup effects NR; mRNA not protein; no RAGE/AGE measures	Biomarkers not reported by probiotic vs standard subgroup
Bakun_2024_ProcShevchenkoSciSocMedSci	E11_IL1B_Stage	HumanTissue/Fluid	Peripheral blood mononuclear cells (from whole blood)	Endometriosis-associated infertility stratified by disease severity (mild vs moderate vs severe; r-AFS-97)	Mild stage subgroup	downstream	IL1B mRNA (IL-1β)	RT-qPCR (real-time RT-PCR); relative normalized expression	c.u.	PBMC fraction; reported as blood serum	stage_corr(severity)	up	Higher IL1B mRNA in moderate and severe disease vs mild (no numeric values provided)	NR	NR	NR	NR	NR	NR	Severity/progression positive	Figure 1	Associative	Amplifier	Supports IL1B as progression-associated inflammatory readout in endometriosis-associated infertility	No quantitative stage-stratified data or p-values; stage grouping not clearly mapped; cross-sectional association only; no AGEs/RAGE measures	Authors interpret as marker and possible pathogenetic factor
Bakun_2024_ProcShevchenkoSciSocMedSci	E12_IL1B_PrimaryVsSecondary	HumanTissue/Fluid	Peripheral blood mononuclear cells (from whole blood)	Endometriosis-associated infertility with primary infertility; n=74	Endometriosis-associated infertility with secondary infertility; n=14	downstream	IL1B mRNA (IL-1β)	RT-qPCR (real-time RT-PCR); relative normalized expression	c.u.	PBMC fraction; reported as blood serum	clinical_subgroup(primary_vs_secondary_infertility)	up	Higher IL1B mRNA reported in primary vs secondary infertility (numeric and p-value NR)	NR	NR	NR	NR	NR	NR	Primary infertility associated with higher IL1B	Results text after Figure 1	Associative	Amplifier	May help stratify inflammatory burden linked to infertility phenotype	No quantitative subgroup data for IL1B; small secondary infertility subgroup; confounding by stage and other factors NR; no AGEs/RAGE measures	Reported qualitatively only
Bakun_2024_WiadLek	E1	HumanTissue/Fluid	Peripheral blood mononuclear cells (mononuclear fraction isolated from whole blood)	Women with endometriosis-associated infertility (n=20)	Practically healthy women (n=10)	ligand	HMGB1 (mRNA)	RT-qPCR (real-time RT-PCR; ΔΔCt method; Actβ reference; triplicate)	Relative normalized expression (2^-ΔΔCt; AU)	Blood (PBMC/mononuclear cell fraction)	endo_vs_ctrl	up	HMGB1 mRNA expression significantly higher in endometriosis-associated infertility vs controls (reported p<0.001).	11.9198±0.01 (relative normalized AU)	1.00±0.01 (relative normalized AU; normalization baseline)	mean±SEM (reported as M±m)	p<0.001	NR	None	Severity stage associated with higher HMGB1 (see stage-stratified results).	Fig 1; Table 1	Associative	Consequence	Suggests HMGB1 mRNA in blood may serve as a candidate biomarker of endometriosis-associated infertility (requires external validation).	Small sample; limited clinical characterization (phenotype/cycle phase/hormone use NR); mRNA (not protein); unclear control diagnostic workup; no multivariable adjustment.	Control values appear to be normalization reference; interpret absolute magnitude cautiously.
Bakun_2024_WiadLek	E2	HumanTissue/Fluid	Peripheral blood mononuclear cells (mononuclear fraction isolated from whole blood)	Women with endometriosis-associated infertility (n=20)	Practically healthy women (n=10)	ligand	HMGB1 (mRNA)	RT-qPCR (ΔΔCt; Actβ reference)	Relative normalized expression (2^-ΔΔCt; AU)	Blood (PBMC/mononuclear cell fraction)	endo_vs_ctrl	up	Distribution of HMGB1 mRNA in endometriosis group: 95% above control; 5% at control level; 15% slightly above control (1.89–3.45); 30% moderate (3.45–8.01); 50% high (>8.01).	Range 1.8924–33.426; median 8.01; category frequencies: 5% at control, 15% 1.89–3.45, 30% 3.45–8.01, 50% >8.01.	NR	range; median; proportions	p<0.001	NR	None	Higher HMGB1 mRNA values prevalent in endometriosis-associated infertility cohort.	Table 1; Fig 1	Associative	Consequence	Supports feasibility of stratifying patients by elevated HMGB1 mRNA levels; clinical utility remains untested.	Same as E1; additionally, categorization thresholds appear author-defined; no ROC/diagnostic performance reported.	Use as descriptive distribution, not diagnostic accuracy.
Bakun_2024_WiadLek	E3	HumanTissue/Fluid	Peripheral blood mononuclear cells (mononuclear fraction isolated from whole blood)	Mild endometriosis (AFS I–II "small forms") with infertility (n=10)	Moderate endometriosis (AFS III) with infertility (n=3)	ligand	HMGB1 (mRNA)	RT-qPCR (ΔΔCt; Actβ reference)	Relative normalized expression (2^-ΔΔCt; AU)	Blood (PBMC/mononuclear cell fraction)	stage_corr	no_change	Moderate stage showed higher mean HMGB1 mRNA than mild stage, but difference not statistically significant (p1>0.05).	4.76±0.22 (mild)	9.94±0.73 (moderate)	mean±SEM (reported as M±m)	p>0.05	NR	None	Stage severity trend toward higher HMGB1 mRNA.	Table 2	Associative	Consequence	Suggests HMGB1 mRNA may reflect severity, but mild vs moderate separation not demonstrated in this small sample.	Very small moderate-stage subgroup (n=3) limits inference; staging method older (AFS-85); potential confounding uncontrolled.	Direction coded as no_change due to non-significance.
Bakun_2024_WiadLek	E4	HumanTissue/Fluid	Peripheral blood mononuclear cells (mononuclear fraction isolated from whole blood)	Moderate endometriosis (AFS III) with infertility (n=3)	Severe endometriosis (AFS IV) with infertility (n=7)	ligand	HMGB1 (mRNA)	RT-qPCR (ΔΔCt; Actβ reference)	Relative normalized expression (2^-ΔΔCt; AU)	Blood (PBMC/mononuclear cell fraction)	stage_corr	up	Severe stage had higher HMGB1 mRNA than moderate stage (p2<0.001).	22.97±1.23 (severe)	9.94±0.73 (moderate)	mean±SEM (reported as M±m)	p<0.001	NR	None	Greater severity associated with higher HMGB1 mRNA.	Table 2	Associative	Consequence	Points to potential use of HMGB1 mRNA as a marker of more advanced disease in infertility patients (needs replication).	Small subgroups; no confounder adjustment; no protein-level confirmation; unclear phenotype heterogeneity.	Stage grouping: I–II mild, III moderate, IV severe.
Bakun_2024_WiadLek	E5	HumanTissue/Fluid	Peripheral blood mononuclear cells (mononuclear fraction isolated from whole blood)	Mild endometriosis (AFS I–II "small forms") with infertility (n=10)	Severe endometriosis (AFS IV) with infertility (n=7)	ligand	HMGB1 (mRNA)	RT-qPCR (ΔΔCt; Actβ reference)	Relative normalized expression (2^-ΔΔCt; AU)	Blood (PBMC/mononuclear cell fraction)	stage_corr	up	Severe stage had higher HMGB1 mRNA than mild stage (p3<0.001).	22.97±1.23 (severe)	4.76±0.22 (mild)	mean±SEM (reported as M±m)	p<0.001	NR	None	Higher stage severity associated with higher HMGB1 mRNA.	Table 2	Associative	Consequence	Supports potential for HMGB1 mRNA to track advanced disease burden in endometriosis-associated infertility cohorts.	Small sample; staging and clinical phenotype details limited; no adjustment for systemic inflammation/metabolic status; mRNA only.	Severity comparisons are within the endometriosis cohort; controls not staged.
Cao_2019_SciRep	M01_MousePlasma_HMGB1_ENDO2_vs_CTRL	Animal	Balb/c mouse plasma	ENDO2 induced endometriosis sacrificed 2w post-induction n=8	CTRL saline injected controls n=8	ligand	HMGB1	ELISA (sandwich; MyBioSource)	pg/mL	plasma	endo_vs_ctrl	up	ENDO2 plasma HMGB1 higher than CTRL (Wilcoxon p=0.0019)	NR	NR	boxplot median[IQR]	0.0019	NR	None	NR	Fig 1D	Associative	Consequence	Supports HMGB1 as systemic biomarker; HMGB1-RAGE axis not directly manipulated	Small n per group; HMGB1 absolute values not reported in text; no functional HMGB1/RAGE perturbation	Mouse HMGB1 units pg/mL per Methods; CTRL sacrificed at same time as ENDO5
Cao_2019_SciRep	M02_MousePlasma_HMGB1_ENDO5_vs_CTRL	Animal	Balb/c mouse plasma	ENDO5 induced endometriosis sacrificed 5w post-induction n=8	CTRL saline injected controls n=8	ligand	HMGB1	ELISA (sandwich; MyBioSource)	pg/mL	plasma	endo_vs_ctrl	up	ENDO5 plasma HMGB1 higher than CTRL (p<0.007)	NR	NR	boxplot median[IQR]	<0.007	NR	None	NR	Fig 1D	Associative	Consequence	Supports HMGB1 as systemic biomarker; HMGB1-RAGE axis not directly manipulated	Small n per group; HMGB1 absolute values not reported in text; no functional HMGB1/RAGE perturbation	P-value threshold reported as group statement for all 3 plasma markers
Cao_2019_SciRep	M03_MousePlasma_HMGB1_ENDO5_vs_ENDO2	Animal	Balb/c mouse plasma	ENDO5 induced endometriosis sacrificed 5w post-induction n=8	ENDO2 induced endometriosis sacrificed 2w post-induction n=8	ligand	HMGB1	ELISA (sandwich; MyBioSource)	pg/mL	plasma	stage_corr	up	Plasma HMGB1 increased with lesion age (ENDO5 higher than ENDO2; p<0.05)	NR	NR	boxplot median[IQR]	<0.05	NR	None	Lesion age association positive	Fig 1D	Associative	Consequence	Suggests rising systemic HMGB1 with advancing lesions; not mechanistically tested	Small n per group; exact p not reported; no functional HMGB1/RAGE perturbation	P-value threshold reported as group statement for all 3 plasma markers
Cao_2019_SciRep	M04_MousePlasma_HMGB1_Regression_LesionAge	Animal	Balb/c mouse plasma	CTRL vs ENDO2 vs ENDO5 (lesion age coded 0/2/5; n=8 per group)	NR	ligand	HMGB1	Linear regression on plasma marker	NR	plasma	stage_corr	up	Plasma HMGB1 associated with lesional age (0 CTRL 2w ENDO2 5w ENDO5); regression R2=0.52 with model p<0.0033	NR	NR	R2	<0.0033	NR	None	Lesion age association positive	Results text (Progression-dependent increase in plasma markers)	Associative	Consequence	Identifies HMGB1 as progression-linked systemic marker; no pathway targeting tested	Regression details limited; no external validation; no mechanistic perturbation	R2 reported for HMGB1 model; exact beta not provided
Cao_2019_SciRep	M05_MouseLesionIHC_RAGE_ENDO2_vs_CTRL	Animal	Mouse endometriotic lesions and CTRL uterus	ENDO2 induced endometriosis lesions 2w n=8	CTRL uterus/normal endometrium n=8	RAGE	RAGE (AGER)	IHC (DAB; mean optical density Image-Pro Plus)	mean optical density (a.u.)	Epithelial component cytoplasm and membrane	endo_vs_ctrl	up	Lesional epithelial RAGE immunoreactivity higher in ENDO2 vs CTRL (p<0.00016)	NR	NR	mean optical density	<0.00016	NR	None	NR	Fig 2B and Fig 1G	Associative	Consequence	Supports RAGE upregulation in lesions; potential target for anti-inflammatory/anti-fibrotic strategies (not tested)	IHC semi-quantitative; no RAGE functional perturbation; mouse model only	Antigen retrieval for RAGE used trypsin solution per Methods
Cao_2019_SciRep	M06_MouseLesionIHC_RAGE_ENDO5_vs_CTRL	Animal	Mouse endometriotic lesions and CTRL uterus	ENDO5 induced endometriosis lesions 5w n=8	CTRL uterus/normal endometrium n=8	RAGE	RAGE (AGER)	IHC (DAB; mean optical density Image-Pro Plus)	mean optical density (a.u.)	Epithelial component cytoplasm and membrane	endo_vs_ctrl	up	Lesional epithelial RAGE immunoreactivity higher in ENDO5 vs CTRL (p<0.00016)	NR	NR	mean optical density	<0.00016	NR	None	NR	Fig 2B	Associative	Consequence	Supports RAGE upregulation in lesions; potential target for anti-inflammatory/anti-fibrotic strategies (not tested)	IHC semi-quantitative; no RAGE functional perturbation; mouse model only	Antigen retrieval for RAGE used trypsin solution per Methods
Cao_2019_SciRep	M07_MouseLesionIHC_RAGE_ENDO5_vs_ENDO2	Animal	Mouse endometriotic lesions	ENDO5 lesions 5w n=8	ENDO2 lesions 2w n=8	RAGE	RAGE (AGER)	IHC (DAB; mean optical density Image-Pro Plus)	mean optical density (a.u.)	Epithelial component cytoplasm and membrane	stage_corr	up	RAGE staining increased with lesion progression (ENDO5 higher than ENDO2; p<0.038)	NR	NR	mean optical density	<0.038	NR	None	Lesion age association positive	Fig 2B	Associative	Consequence	Suggests RAGE increases as lesions mature; no causal testing	No direct link to AGE burden measured; no pathway perturbation; small n	Progression inferred by time post-induction and lesion weight
Cao_2019_SciRep	M08_MouseLesionIHC_HMGB1_ENDO2_vs_CTRL	Animal	Mouse endometriotic lesions and CTRL uterus	ENDO2 lesions 2w n=8	CTRL uterus/normal endometrium n=8	ligand	HMGB1	IHC (DAB; mean optical density Image-Pro Plus)	mean optical density (a.u.)	Epithelial component cytoplasmic HMGB1 staining	endo_vs_ctrl	up	Cytoplasmic HMGB1 staining in lesion epithelium higher in ENDO2 vs CTRL (p=0.00016)	NR	NR	mean optical density	0.00016	NR	None	NR	Fig 2D and Fig 1G	Associative	Consequence	Supports HMGB1 dysregulation in lesions; potential HMGB1-RAGE pathway relevance (not tested)	IHC semi-quantitative; HMGB1 subcellular localization complex; no functional perturbation	Authors note HMGB1 nuclear in normal tissue and cytoplasmic in lesion epithelium
Cao_2019_SciRep	M09_MouseLesionIHC_HMGB1_ENDO5_vs_CTRL	Animal	Mouse endometriotic lesions and CTRL uterus	ENDO5 lesions 5w n=8	CTRL uterus/normal endometrium n=8	ligand	HMGB1	IHC (DAB; mean optical density Image-Pro Plus)	mean optical density (a.u.)	Epithelial component cytoplasmic HMGB1 staining	endo_vs_ctrl	up	Cytoplasmic HMGB1 staining in lesion epithelium higher in ENDO5 vs CTRL (p=0.00016)	NR	NR	mean optical density	0.00016	NR	None	NR	Fig 2D	Associative	Consequence	Supports HMGB1 dysregulation in lesions; potential HMGB1-RAGE pathway relevance (not tested)	IHC semi-quantitative; HMGB1 subcellular localization complex; no functional perturbation	Authors emphasize ENDO2 had higher cytoplasmic HMGB1 than ENDO5
Cao_2019_SciRep	M10_MouseLesionIHC_HMGB1_ENDO5_vs_ENDO2	Animal	Mouse endometriotic lesions	ENDO5 lesions 5w n=8	ENDO2 lesions 2w n=8	ligand	HMGB1	IHC (DAB; mean optical density Image-Pro Plus)	mean optical density (a.u.)	Epithelial component cytoplasmic HMGB1 staining	stage_corr	down	Cytoplasmic HMGB1 staining decreased with lesion progression (ENDO5 lower than ENDO2; p=0.028)	NR	NR	mean optical density	0.028	NR	None	Lesion age association negative	Fig 2D	Associative	Consequence	Suggests HMGB1 high in earlier lesions then declines as fibrosis advances; no causal testing	No direct HMGB1 release/oxidation state measured; no pathway perturbation; small n	Progression defined by time post-induction and lesion weight
Cao_2019_SciRep	M11_MouseFibrosisCorr_PlasmaHMGB1	Animal	Mouse lesions plus plasma	ENDO mice ENDO2+ENDO5 n=16	NR	ligand	HMGB1	Correlation analysis (Pearson)	NR	plasma	stage_corr	no_change	Extent of lesional fibrosis not significantly correlated with plasma HMGB1 (r=0.41; p=0.11)	NR	NR	Pearson r	0.11	NR	None	Lesional fibrosis correlation not significant	Results text (Correlation with the lesional development stage)	Associative	Consequence	Limits utility of plasma HMGB1 as fibrosis-stage surrogate in this mouse model	Correlation plot not shown for HMGB1; small n; fibrosis quantification method may vary	HMGB1 fibrosis correlation stated in text
Cao_2019_SciRep	M12_MouseCorr_PlasmaHMGB1_vs_LesionalHMGB1	Animal	Mouse lesions plus plasma	ENDO mice ENDO2+ENDO5 n=16	NR	ligand	HMGB1	Correlation analysis (Pearson)	NR	plasma vs lesion epithelial staining	stage_corr	no_change	Plasma HMGB1 negatively correlated with lesional HMGB1 staining but not significant (r=-0.32; p=0.22)	NR	NR	Pearson r	0.22	NR	None	Plasma vs lesion staining correlation negative not significant	Results text near Fig 3J	Associative	Consequence	Suggests systemic HMGB1 does not directly mirror lesional HMGB1 staining in mice	Small n; IHC semi-quant; plasma HMGB1 may derive from multiple tissues	Correlation stated in text (p reported as 0.22 or 0.23 in different lines)
Cao_2019_SciRep	H01_HumanPlasma_HMGB1_Preop_vs_Control	HumanTissue/Fluid	Human peripheral blood plasma	OE cases pre-op n=30	Women without endometriosis n=20	ligand	HMGB1	ELISA (sandwich; MyBioSource)	ng/mL	plasma	endo_vs_ctrl	up	Pre-op plasma HMGB1 higher in OE vs controls (p≤0.0012); multivariable regression including age; parity; menstrual phase; DE co-occurrence showed endometriosis group association p<0.0007	NR	NR	boxplot median[IQR]	≤0.0012 (unadjusted); <0.0007 (adjusted)	NR	Covariates age; parity; menstrual phase; DE co-occurrence; group identity	Diagnosis association positive	Fig 5B	Associative	Consequence	Supports HMGB1 as candidate blood biomarker for endometriosis; does not establish HMGB1-RAGE causality	Modest sample size; control group lacked dysmenorrhea; plasma HMGB1 absolute values not reported in text	Human plasma HMGB1 units inferred ng/mL per Methods and figure label
Cao_2019_SciRep	H02_HumanPlasma_HMGB1_Postop_vs_Preop	HumanTissue/Fluid	Human peripheral blood plasma	Same OE cases 3M post-op n=30	Same OE cases pre-op n=30 (paired)	ligand	HMGB1	ELISA (sandwich; MyBioSource)	ng/mL	plasma	treatment_effect	down	Plasma HMGB1 decreased 3 months after surgical removal vs pre-op (paired Wilcoxon p≤3.4e-5)	NR	NR	boxplot median[IQR]	≤3.4e-5	NR	None	Post-surgery decrease	Fig 5B	Associative	Consequence	Supports HMGB1 as disease-associated biomarker responsive to lesion removal	No randomization or non-surgical comparator; post-op treatments not detailed beyond sampling timepoint	Post-op sampling at 3 months stated as sufficient for recovery
Cao_2019_SciRep	H03_HumanPlasma_HMGB1_Postop_vs_Control	HumanTissue/Fluid	Human peripheral blood plasma	OE cases 3M post-op n=30	Women without endometriosis n=20	ligand	HMGB1	ELISA (sandwich; MyBioSource)	ng/mL	plasma	endo_vs_ctrl	no_change	Post-op plasma HMGB1 not different from controls (p≥0.13)	NR	NR	boxplot median[IQR]	≥0.13	NR	None	Normalization after surgery	Fig 5B	Associative	Consequence	Supports HMGB1 as reversible systemic marker linked to lesion presence	Control selection may inflate differences (no dysmenorrhea); absolute values not reported in text	P-values shown as between-group brackets in figure
Cao_2019_SciRep	H04_HumanPlasma_HMGB1_Corr_rASRMscore	HumanTissue/Fluid	Human peripheral blood plasma	OE cases n=30	NR (within endometriosis cases only)	ligand	HMGB1	Correlation analysis (Pearson)	NR	plasma	stage_corr	up	Plasma HMGB1 correlated positively with rASRM score (r=0.87; p<4.4e-10)	NR	NR	Pearson r	<4.4e-10	NR	None	rASRM score positive	Fig 5E	Associative	Consequence	Suggests HMGB1 tracks surgical disease burden severity; not proof of causality	Only OE phenotype predominates; rASRM scoring variability; correlation likely on log-transformed concentrations	Correlation coefficient taken from figure panel label
Cao_2019_SciRep	H05_HumanPlasma_HMGB1_Corr_LesionalFibrosis	HumanTissue/Fluid	Human peripheral blood plasma plus lesion fibrosis	OE cases n=30	NR (within endometriosis cases only)	ligand	HMGB1	Correlation analysis (Pearson)	NR	plasma	stage_corr	up	Plasma HMGB1 correlated positively with extent of lesional fibrosis (r=0.84; p<6.2e-9) but was the lowest r among the 3 plasma markers	NR	NR	Pearson r	<6.2e-9	NR	None	Lesional fibrosis percent positive	Fig 5H	Associative	Consequence	Links systemic HMGB1 to fibrotic lesion phenotype; no mechanistic testing	Correlation does not establish directionality; fibrosis quantification method may vary; log scale likely used	Correlation coefficient taken from figure panel label
Cao_2019_SciRep	H06_HumanLesionIHC_RAGE_Corr_Fibrosis	HumanTissue/Fluid	Human ovarian endometriotic lesion sections	OE lesions n=30	NR (within endometriosis cases only)	RAGE	RAGE (AGER)	IHC (DAB; mean optical density Image-Pro Plus)	mean optical density (a.u.)	Epithelial component cytoplasm and membrane	stage_corr	up	Lesional epithelial RAGE staining positively correlated with extent of lesional fibrosis (r=0.74; p<3.2e-6)	NR	NR	Pearson r	<3.2e-6	NR	None	Lesional fibrosis percent positive	Fig 7B	Associative	Consequence	Supports RAGE upregulation in more fibrotic lesions; suggests possible role in fibrotic progression but not tested	No functional RAGE manipulation; IHC semi-quantitative; fibrosis thresholding may affect correlation	Correlation coefficient taken from figure panel label (r=0.74)
Cao_2019_SciRep	H07_HumanLesionIHC_HMGB1_Corr_Fibrosis	HumanTissue/Fluid	Human ovarian endometriotic lesion sections	OE lesions n=30	NR (within endometriosis cases only)	ligand	HMGB1	IHC (DAB; mean optical density Image-Pro Plus)	mean optical density (a.u.)	Epithelial component with nuclear and cytoplasmic HMGB1	stage_corr	down	Lesional HMGB1 staining negatively correlated with extent of lesional fibrosis (r=-0.86; p<3.5e-8)	NR	NR	Pearson r	<3.5e-8	NR	None	Lesional fibrosis percent negative	Fig 7D	Associative	Consequence	Suggests HMGB1-high lesions are less fibrotic (earlier-stage phenotype) while HMGB1 declines as fibrosis increases; no causal testing	No HMGB1 redox/secreted form measured; IHC semi-quantitative; cross-sectional inference	Correlation coefficient taken from figure panel label (r=-0.86)
Cao_2019_SciRep	H08_HumanCorr_PlasmaHMGB1_vs_LesionalHMGB1	HumanTissue/Fluid	Human plasma and paired lesion IHC	OE cases n=30	NR (within endometriosis cases only)	ligand	HMGB1	Correlation analysis (Pearson)	NR	plasma vs lesion epithelial staining	stage_corr	down	Plasma HMGB1 negatively correlated with lesional HMGB1 staining (r=-0.77; p=6.7e-7)	NR	NR	Pearson r	6.7e-07	NR	None	Plasma vs lesion staining negative	Fig 7I	Associative	Consequence	Suggests circulating HMGB1 does not simply reflect higher lesional HMGB1 staining; may reflect release from lesions or other sources	Directionality unclear; plasma HMGB1 may reflect systemic inflammation; IHC semi-quantitative	r and p from text and figure
Cao_2019_SciRep	H09_HumanCox_Dysmenorrhea_vs_LesionalHMGB1	HumanTissue/Fluid	Human clinical data plus lesion IHC	OE cases n=30	NR (within endometriosis cases only)	ligand	HMGB1	Cox proportional hazards regression using dysmenorrhea severity as outcome	NR	lesion epithelial staining	clinical_corr	NR	Cox model: dysmenorrhea severity significantly associated with lesional HMGB1 staining (p=0.026) after adjusting for age; parity; rASRM score; total cyst volume; lesion marker panel	NR	NR	Cox model p-value	0.026	NR	Covariates age; parity; rASRM score; total cyst volume; staining levels of HMGB1; TLR4; RAGE; p-p65; PCNA; IL-33; OPN	Dysmenorrhea severity association (direction not reported)	Results text (Discussion/Results near Fig 6)	Associative	Consequence	Suggests HMGB1-linked lesion biology may relate to pain phenotype; potential HMGB1/RAGE pathway targeting not tested	Cox coefficients or hazard ratios not provided; modest n; pain assessment context limited	Direction (sign) not extractable from provided text
Cao_2019_SciRep	H10_HumanLesionIHC_pP65_Corr_Fibrosis	HumanTissue/Fluid	Human ovarian endometriotic lesion sections	OE lesions n=30	NR (within endometriosis cases only)	downstream	NF-κB p65 (phosphorylated; p-p65)	IHC (DAB; mean optical density Image-Pro Plus)	mean optical density (a.u.)	Nuclear and cytoplasmic staining in lesion epithelium	stage_corr	down	Lesional p-p65 staining negatively correlated with extent of lesional fibrosis (r=-0.83; p<3.5e-8)	NR	NR	Pearson r	<3.5e-8	NR	None	Lesional fibrosis percent negative	Fig 7F	Associative	Consequence	Supports altered HMGB1-associated inflammatory signaling with fibrotic progression; not RAGE-specific and not mechanistically tested	Downstream marker not specific to RAGE; IHC semi-quantitative; cross-sectional correlation only	Included as downstream readout potentially consistent with HMGB1-RAGE/TLR4 signaling context
Chen_2023_JBiomedRes	Fig4A_HMGB1_WB_Lactate_nESC	PrimaryCells	Primary normal endometrial stromal cells (nESCs)	nESCs treated with lactate 10 mmol/L for 24 h	nESCs treated with PBS (control)	ligand	HMGB1	Western blot densitometry normalized to β-Tubulin	relative HMGB1/β-Tubulin	whole-cell lysate	treatment_effect	up	Lactate increased HMGB1 protein in nESCs (WB; approx 2.3 vs 1.0 relative units; experiments repeated 3 times)	2.3	1	mean±SD	P<0.01	NR	None	NR	Fig 4A	Associative	Amplifier	Supports HMGB1 as a candidate therapeutic target to blunt lactate-driven pro-growth phenotype	RAGE/AGER not measured; extracellular HMGB1 release not assessed; in vitro only	Numeric values approximated from bar heights; SD not extracted; caption states experiments repeated 3 times
Chen_2023_JBiomedRes	Fig4B_HMGB1promoter_H3K18lac_ChIP_Lactate_nESC	PrimaryCells	Primary normal endometrial stromal cells (nESCs)	nESCs treated with lactate 10 mmol/L for 24 h	nESCs treated with PBS (control)	downstream	H3K18lac enrichment on HMGB1 promoter	ChIP-qPCR	relative enrichment (fold)	HMGB1 promoter region (chromatin)	treatment_effect	up	Lactate increased H3K18lac occupancy at the HMGB1 promoter in nESCs (IgG negative control shown; approx 2.8 vs 1.2 relative units; experiments repeated 3 times)	2.8	1.2	mean±SD	P<0.01	NR	None	NR	Fig 4B	Associative	Amplifier	Suggests targeting lactate-driven lactylation could reduce HMGB1 upregulation upstream of HMGB1 signaling	Epigenetic mark not specific to RAGE axis; no extracellular HMGB1 or receptor engagement tested	Numeric values approximated from bar heights; IgG control not extracted into numeric fields
Chen_2023_JBiomedRes	Fig4C_HMGB1_WB_eESC_vs_nESC	PrimaryCells	Primary stromal cells (nESCs vs eESCs)	eESCs from endometriosis patients (si-NC condition)	nESCs from controls	ligand	HMGB1	Western blot densitometry normalized to β-Tubulin	relative HMGB1/β-Tubulin	whole-cell lysate	endo_vs_ctrl	up	HMGB1 protein was higher in eESCs than nESCs (approx 4.2 vs 1.0 relative units; experiments repeated 3 times)	4.2	1	mean±SD	P<0.001	NR	None	NR	Fig 4C	Associative	Amplifier	Elevated HMGB1 in endometriosis-derived stromal cells supports HMGB1 signaling as a potential target	Cell derivation site and patient staging NR; intracellular HMGB1 measured only; RAGE not assessed	Values approximated from bar heights; comparison uses eESCs transfected with si-NC
Chen_2023_JBiomedRes	Fig4C_HMGB1_WB_LDHA_siRNA_eESC	PrimaryCells	Primary ectopic endometrial stromal cells (eESCs)	eESCs transfected with siRNA-LDHA for 48 h	eESCs transfected with si-NC for 48 h	ligand	HMGB1	Western blot densitometry normalized to β-Tubulin	relative HMGB1/β-Tubulin	whole-cell lysate	treatment_effect	down	LDHA siRNA lowered HMGB1 protein in eESCs (approx 2.0 vs 4.2 relative units; experiments repeated 3 times)	2	4.2	mean±SD	P<0.001	NR	None	NR	Fig 4C	Associative	Amplifier	Upstream metabolic targeting (LDHA/lactate) may reduce HMGB1 abundance and downstream pro-invasive signaling	Does not test whether HMGB1 acts via RAGE; siRNA off-target effects possible	Numeric values approximated from bar heights
Chen_2023_JBiomedRes	Fig4D_HMGB1promoter_H3K18lac_ChIP_LDHA_siRNA_eESC	PrimaryCells	Primary ectopic endometrial stromal cells (eESCs)	eESCs transfected with siRNA-LDHA for 48 h	eESCs transfected with si-NC for 48 h	downstream	H3K18lac enrichment on HMGB1 promoter	ChIP-qPCR	relative enrichment (fold)	HMGB1 promoter region (chromatin)	treatment_effect	down	LDHA siRNA reduced H3K18lac enrichment at the HMGB1 promoter in eESCs (approx 1.5 vs 2.2 relative units; experiments repeated 3 times)	1.5	2.2	mean±SD	P<0.05	NR	None	NR	Fig 4D	Associative	Amplifier	Supports a lactate→histone lactylation→HMGB1 transcription mechanism that could be targeted upstream	Promoter occupancy is not equivalent to extracellular HMGB1 signaling; no RAGE readouts	Numeric values approximated from bar heights; comparison corresponds to eESCs+si-NC vs eESCs+si-LDHA
Chen_2023_JBiomedRes	Fig5A_HMGB1siRNA_CCK8_Viability_nESC	PrimaryCells	Primary normal endometrial stromal cells (nESCs)	nESCs treated with lactate for 24 h plus HMGB1 siRNA	nESCs treated with lactate for 24 h (no HMGB1 siRNA)	intervention	HMGB1 (siRNA knockdown)	CCK-8 assay	relative cell viability	cell culture	treatment_effect	down	HMGB1 knockdown partially reversed lactate-induced increase in viability (lactate ~2.2 vs lactate+si-HMGB1 ~1.3; PBS control ~1.0; experiments repeated 3 times)	1.3	2.2	mean±SD	P<0.05	NR	None	NR	Fig 5A	Associative	Amplifier	HMGB1 inhibition can blunt lactate-driven stromal cell growth and may be explored as therapeutic leverage	siRNA knockdown without receptor mapping; no RAGE/AGER measures; biological replicate n unclear	Values approximated from bar heights; caption states experiments repeated 3 times
Chen_2023_JBiomedRes	Fig5B_HMGB1siRNA_BrdU_Proliferation_nESC	PrimaryCells	Primary normal endometrial stromal cells (nESCs)	nESCs treated with lactate for 24 h plus HMGB1 siRNA	nESCs treated with lactate for 24 h (no HMGB1 siRNA)	intervention	HMGB1 (siRNA knockdown)	BrdU staining	relative BrdU positive cells	cell nuclei	treatment_effect	down	HMGB1 knockdown reduced lactate-stimulated proliferation (BrdU-positive cells; lactate ~3.0 vs lactate+si-HMGB1 ~1.5; PBS control ~1.0; experiments repeated 3 times)	1.5	3	mean±SD	P<0.001	NR	None	NR	Fig 5B	Associative	Amplifier	Supports HMGB1 as mediator of proliferative response under lactate-rich conditions	No extracellular HMGB1 or receptor engagement measured; stromal cells only	Values approximated from bar heights; caption states experiments repeated 3 times
Chen_2023_JBiomedRes	Fig5C_HMGB1siRNA_WoundHealing_Migration_nESC	PrimaryCells	Primary normal endometrial stromal cells (nESCs)	nESCs treated with lactate for 24 h plus HMGB1 siRNA	nESCs treated with lactate for 24 h (no HMGB1 siRNA)	intervention	HMGB1 (siRNA knockdown)	Wound healing assay	relative migration distance	cell monolayer	treatment_effect	down	HMGB1 knockdown reduced lactate-enhanced migration (wound healing; lactate ~2.1 vs lactate+si-HMGB1 ~1.3; PBS control ~1.0; experiments repeated 3 times)	1.3	2.1	mean±SD	P<0.05	NR	None	NR	Fig 5C	Associative	Amplifier	HMGB1 inhibition may reduce migratory potential of stromal cells under lactate stimulation	Migration assay semi-quantitative; no receptor mapping or RAGE testing	Values approximated from bar heights; caption states experiments repeated 3 times
Chen_2023_JBiomedRes	Fig5D_HMGB1siRNA_Transwell_Invasion_nESC	PrimaryCells	Primary normal endometrial stromal cells (nESCs)	nESCs treated with lactate for 24 h plus HMGB1 siRNA	nESCs treated with lactate for 24 h (no HMGB1 siRNA)	intervention	HMGB1 (siRNA knockdown)	Transwell assay	relative migrated cells	transwell membrane	treatment_effect	down	HMGB1 knockdown reduced lactate-enhanced invasion/migration in transwell assay (lactate ~3.0 vs lactate+si-HMGB1 ~1.4; PBS control ~1.0; experiments repeated 3 times)	1.4	3	mean±SD	P<0.01	NR	None	NR	Fig 5D	Associative	Amplifier	Suggests HMGB1 contributes to invasive phenotype and could be targeted to limit lesion expansion	Does not separate migration from invasion; no HMGB1 release or receptor testing	Values approximated from bar heights; caption states experiments repeated 3 times
Chen_2023_JBiomedRes	Fig5E_pAKT_AKT_WB_HMGB1siRNA_nESC	PrimaryCells	Primary normal endometrial stromal cells (nESCs)	nESCs treated with lactate for 24 h plus HMGB1 siRNA	nESCs treated with lactate for 24 h (no HMGB1 siRNA)	downstream	p-AKT/AKT	Western blot densitometry ratio	relative p-AKT/AKT	whole-cell lysate	treatment_effect	down	HMGB1 knockdown blunted lactate-induced AKT phosphorylation (p-AKT/AKT; lactate ~2.2 vs lactate+si-HMGB1 ~1.2; PBS control ~1.0; experiments repeated 3 times)	1.2	2.2	mean±SD	P<0.01	NR	None	NR	Fig 5E	Associative	Amplifier	Positions HMGB1 upstream of PI3K/AKT activation and suggests pathway targeting	Upstream receptor not tested (RAGE vs other HMGB1 receptors); signaling assessed only by WB	Values approximated from bar heights; caption states experiments repeated 3 times
Chen_2023_JBiomedRes	Fig5E_cMYC_WB_HMGB1siRNA_nESC	PrimaryCells	Primary normal endometrial stromal cells (nESCs)	nESCs treated with lactate for 24 h plus HMGB1 siRNA	nESCs treated with lactate for 24 h (no HMGB1 siRNA)	downstream	c-MYC	Western blot densitometry normalized to GAPDH	relative c-MYC/GAPDH	whole-cell lysate	treatment_effect	down	HMGB1 knockdown reduced lactate-induced c-MYC upregulation (c-MYC/GAPDH; lactate ~3.4 vs lactate+si-HMGB1 ~1.3; PBS control ~1.0; experiments repeated 3 times)	1.3	3.4	mean±SD	P<0.001	NR	None	NR	Fig 5E	Associative	Amplifier	Supports HMGB1-dependent activation of proliferative transcriptional programs under lactate stimulation	No receptor identification; c-MYC is not specific to HMGB1/RAGE signaling	Values approximated from bar heights; caption states experiments repeated 3 times
Chen_2023_JBiomedRes	Fig5E_CyclinD1_WB_HMGB1siRNA_nESC	PrimaryCells	Primary normal endometrial stromal cells (nESCs)	nESCs treated with lactate for 24 h plus HMGB1 siRNA	nESCs treated with lactate for 24 h (no HMGB1 siRNA)	downstream	Cyclin D1	Western blot densitometry normalized to GAPDH	relative Cyclin D1/GAPDH	whole-cell lysate	treatment_effect	down	HMGB1 knockdown reduced lactate-induced Cyclin D1 expression (Cyclin D1/GAPDH; lactate ~2.4 vs lactate+si-HMGB1 ~1.4; PBS control ~1.0; experiments repeated 3 times)	1.4	2.4	mean±SD	P<0.01	NR	None	NR	Fig 5E	Associative	Amplifier	Suggests HMGB1 contributes to cell-cycle progression under lactate stimulation and could be therapeutically leveraged	Downstream markers measured only in vitro; no clinical correlation; no RAGE/AGE measures	Values approximated from bar heights; caption states experiments repeated 3 times
Fujii_2008_ReprodSci	E1	Other	Eutopic endometrium tissue (controls)	No endometriosis (uterine fibroma hysterectomy; eutopic endometrium scrapings)	NR	RAGE	AGER (RAGE) mRNA	RT-PCR	NR	Eutopic endometrium (tissue RNA)	NR	NR	RAGE mRNA detected (462 bp band) in eutopic endometrium from 4 controls; sequencing confirmed.	NR	NR	NR	NR	NR	None	NR	Figure 1	Associative	Parallel	NR	No endometriosis comparison group assessed for eutopic RAGE mRNA; qualitative readout.	Endometriosis eutopic endometrium RT-PCR not reported.
Fujii_2008_ReprodSci	E2	HumanTissue/Fluid	Ectopic endometrial tissues (adenomyosis and ovarian endometrioma cyst wall)	Endometriosis-related ectopic tissues: adenomyosis (n=4) and ovarian endometrioma cyst wall (n=4)	NR	RAGE	AGER (RAGE) protein	Immunohistochemistry (anti-RAGE Ab; DAB)	NR	Ectopic endometrial cells; also vascular endothelial cells and macrophages (IHC localization).	NR	NR	RAGE immunostaining present in ectopic endometrial cells in adenomyosis and ovarian endometrioma cyst wall; staining also noted in vascular endothelium and macrophages.	NR	NR	NR	NR	NR	None	NR	Figure 2	Associative	Amplifier	Supports local RAGE presence in lesions; rationale for targeting AGE–RAGE signaling.	Small tissue sample (n=4 per ectopic subtype); qualitative/semiquant not provided.	Localization only; no scoring reported.
Fujii_2008_ReprodSci	E3	HumanTissue/Fluid	Plasma	Endometriosis group (Table 1 cohort; follicular period blood draw)	Controls without endometriosis (heterogeneous surgical controls; follicular period blood draw)	RAGE	sRAGE	ELISA (R&D Systems Quantikine Human RAGE DRG00)	pg/mL	Plasma	endo_vs_ctrl	no_change	No difference in plasma sRAGE.	1548±580 (n=24)	1473±631 (n=39)	mean±SD	0.62	NR	None	NR	Figure 3A	Associative	Consequence	Plasma sRAGE not useful as discriminative biomarker in this dataset.	Heterogeneous controls; single timepoint; cycle-phase noted but other confounders (e.g., meds/metabolic status) NR.	Plasma cohort differs from CML cohort.
Fujii_2008_ReprodSci	E4	HumanTissue/Fluid	Follicular fluid (IVF)	Ovarian endometriosis (IVF cohort; Table 2)	Infertility controls (male factor/antisperm Ab; Table 2)	RAGE	sRAGE	ELISA (R&D Systems Quantikine Human RAGE DRG00)	pg/mg protein	Follicular fluid	endo_vs_ctrl	up	Follicular fluid sRAGE higher in endometriosis.	132±31 (n=16)	105±27 (n=23)	mean±SD	0.006	NR	None	NR	Figure 3B	Associative	Amplifier	Suggests altered local AGE–RAGE milieu in follicular environment; potential infertility-relevant biomarker/target.	IVF stimulation protocol may influence concentrations; controls are infertility patients not healthy.	Values normalized to total protein (BCA).
Fujii_2008_ReprodSci	E5	HumanTissue/Fluid	Peritoneal fluid (operative collection)	Endometriosis surgical cohort (Table 3)	Controls (uterine fibroma surgical controls; Table 3)	RAGE	sRAGE	ELISA (R&D Systems Quantikine Human RAGE DRG00)	pg/mg protein	Peritoneal fluid	endo_vs_ctrl	up	Peritoneal fluid sRAGE higher in endometriosis (median/range).	median 25.7; range 11.0–131.6 (n=5)	median 12.1; range 2.1–18.4 (n=10)	median[range]	0.04	NR	None	NR	Figure 3C	Associative	Amplifier	Supports local peritoneal compartment alteration; rationale for studying AGE–RAGE signaling in lesion microenvironment.	Very small endometriosis PF sample (n=5); outlier noted by authors; distribution non-normal.	Authors note outlier (131.6) affects tests; still presented on plot.
Fujii_2008_ReprodSci	E6	HumanTissue/Fluid	Plasma	Endometriosis group (Table 1 cohort; follicular period blood draw)	Controls without endometriosis (heterogeneous surgical controls; follicular period blood draw)	downstream	VEGF	ELISA (R&D Systems Quantikine Human VEGF DVE00)	pg/mL	Plasma	endo_vs_ctrl	up	Plasma VEGF numerically higher; not significant by Student's t-test.	103±117 (n=24)	59±85 (n=39)	mean±SD	0.09 (t-test); 0.03 (Mann-Whitney U)	NR	None	NR	Figure 4A	Associative	Amplifier	Suggests possible systemic pro-angiogenic signal but inconsistent by test; local compartment findings stronger.	High variance; statistical significance depends on test; heterogeneous controls.	Paper frames VEGF as downstream of RAGE signaling.
Fujii_2008_ReprodSci	E7	HumanTissue/Fluid	Follicular fluid (IVF)	Ovarian endometriosis (IVF cohort; Table 2)	Infertility controls (male factor; Table 2)	downstream	VEGF	ELISA (R&D Systems Quantikine Human VEGF DVE00)	pg/mg protein	Follicular fluid	endo_vs_ctrl	up	Follicular fluid VEGF higher in endometriosis.	70±33 (n=15)	49±18 (n=22)	mean±SD	0.016 (Welch's t-test); 0.0068 (Mann-Whitney U)	NR	None	NR	Figure 4B	Associative	Amplifier	Supports a locally pro-angiogenic follicular environment potentially linked to AGE–RAGE activation.	IVF stimulation may affect VEGF; controls are infertility patients.	Values normalized to total protein (BCA).
Fujii_2008_ReprodSci	E8	HumanTissue/Fluid	Peritoneal fluid (operative collection)	Endometriosis surgical cohort (Table 3)	Controls (uterine fibroma surgical controls; Table 3)	downstream	VEGF	ELISA (R&D Systems Quantikine Human VEGF DVE00)	pg/mg protein	Peritoneal fluid	endo_vs_ctrl	no_change	Peritoneal fluid VEGF not different (median/range).	median 3.8; range 1.0–16.2 (n=6)	median 2.7; range 1.4–9.2 (n=9)	median[range]	0.6	NR	None	NR	Figure 4C	Associative	Consequence	NR	Small sample size; wide distributions.	NR
Fujii_2008_ReprodSci	E9	HumanTissue/Fluid	Plasma	Endometriosis group (Table 1 cohort; follicular period blood draw)	Infertility controls without endometriosis (male factor/functional infertility; Table 1)	AGE_marker	CML	ELISA (CycLex/Circulex Nε-(carboxymethyl)lysine kit CY-8066)	ng/mL	Plasma	endo_vs_ctrl	no_change	Plasma CML similar between groups.	5.6±3.1 (n=28)	4.9±1.9 (n=33)	mean±SD	NR	NR	None	NR	Figure 5A	Associative	Consequence	NR	P-value not provided in figure caption; authors state similar/normal range.	CML cohorts correspond to ASKA/IVF cohort per Table 1.
Fujii_2008_ReprodSci	E10	HumanTissue/Fluid	Follicular fluid (IVF)	Ovarian endometriosis (IVF cohort; Table 2)	Infertility controls (male factor/functional infertility/antisperm Ab; Table 2)	AGE_marker	CML	ELISA (CycLex/Circulex Nε-(carboxymethyl)lysine kit CY-8066)	ng/mL	Follicular fluid	endo_vs_ctrl	no_change	Follicular fluid CML similar between groups.	3.8±2.8 (n=28)	3.5±2.2 (n=33)	mean±SD	NR	NR	None	NR	Figure 5B	Associative	Consequence	NR	P-value not provided in figure caption; authors state similar.	Authors note CML evaluated without protein correction.
Fujii_2008_ReprodSci	E11	HumanTissue/Fluid	Peritoneal fluid (operative collection)	Endometriosis surgical cohort (Table 3)	Controls (uterine fibroma/dermoid cyst surgical controls; Table 3)	AGE_marker	CML	ELISA (CycLex/Circulex Nε-(carboxymethyl)lysine kit CY-8066)	ng/mL	Peritoneal fluid	endo_vs_ctrl	up	Peritoneal fluid CML showed borderline higher levels in endometriosis (not statistically significant by authors).	5.3±2.1 (n=16)	3.7±1.5 (n=8)	mean±SD	0.0514 (t-test); 0.050 (Mann-Whitney U)	NR	None	NR	Figure 5C	Associative	Amplifier	Trend suggests higher local AGE burden (CML) in peritoneal milieu; supports studying AGE–RAGE-driven inflammation/angiogenesis.	Borderline p-values; small and imbalanced PF sample sizes; controls heterogeneous.	Authors describe as not statistically significant; reported p-values are at threshold.
Huang_2021_FrontEndocrinol	Fig1B_HMGB1_IHC_ectopic_vs_ctrl	HumanTissue/Fluid	Endometrial tissue sections (ectopic ovarian endometrioma vs eutopic vs normal control)	Ovarian endometrioma (ovarian chocolate cysts ≥3 cm), stage III–IV by revised AFS; proliferative phase; no hormonal tx ≥3 months.	Healthy fertile women without endometriosis (laparoscopy-confirmed); proliferative phase sampling.	ligand	HMGB1	Immunohistochemistry; semi-quantification in ImageJ (H-score/positive staining)	% positive staining (semi-quant)	Tissue section (cellular staining; qualitative localization shown)	endo_vs_ctrl	up	Ectopic staining higher than control (***P<0.001; group sizes reported inconsistently: Methods n=8/group; Fig caption n=15).	Ectopic≈34.4%	Control≈14.6%	mean (approx from bar height)	<0.001	NR	None	NR	Fig 1B	Associative	Amplifier	Supports HMGB1 as lesion-associated inflammatory ligand candidate; rationale for HMGB1-targeting strategies.	Semi-quant IHC; sample size inconsistency between Methods and figure caption; no RAGE measured.	Numeric values approximated from bar height in figure.
Huang_2021_FrontEndocrinol	Fig1B_HMGB1_IHC_ectopic_vs_eutopic	HumanTissue/Fluid	Endometrial tissue sections	Ovarian endometrioma (ovarian chocolate cysts ≥3 cm), stage III–IV by revised AFS; proliferative phase; no hormonal tx ≥3 months.	Eutopic endometrium from same endometriosis patients	ligand	HMGB1	Immunohistochemistry; ImageJ semi-quantification	% positive staining (semi-quant)	Tissue section	ectopic_vs_eutopic	up	Ectopic staining higher than eutopic (***P<0.001).	Ectopic≈34.4%	Eutopic≈22.2%	mean (approx from bar height)	<0.001	NR	None	NR	Fig 1B	Associative	Amplifier	NR	NR	Numeric values approximated from bar height in figure.
Huang_2021_FrontEndocrinol	Fig1B_HMGB1_IHC_eutopic_vs_ctrl	HumanTissue/Fluid	Endometrial tissue sections	Eutopic endometrium from endometriosis patients	Healthy fertile women without endometriosis (laparoscopy-confirmed); proliferative phase sampling.	ligand	HMGB1	Immunohistochemistry; ImageJ semi-quantification	% positive staining (semi-quant)	Tissue section	endo_vs_ctrl	no_change	No difference between eutopic and control (ns).	Eutopic≈22.2%	Control≈14.6%	mean (approx from bar height)	NS	NR	None	NR	Fig 1B	Associative	Consequence	NR	NR	Numeric values approximated from bar height in figure.
Huang_2021_FrontEndocrinol	Fig1C_HMGB1_ELISA_ectopic_vs_ctrl	HumanTissue/Fluid	Tissue lysate from endometrium (protein extracted; ELISA)	Ovarian endometrioma (ovarian chocolate cysts ≥3 cm), stage III–IV by revised AFS; proliferative phase; no hormonal tx ≥3 months.	Healthy fertile women without endometriosis (laparoscopy-confirmed); proliferative phase sampling.	ligand	HMGB1	ELISA (MyBioSource #MBS451177); tissue protein normalized by mass	ng/mg tissue	Tissue lysate	endo_vs_ctrl	up	HMGB1 higher in ectopic vs comparator (ANOVA Dunnett's T3; n=35 ectopic/eutopic; n=12 control); P=<0.001.	29.1	8	mean (approx from bar height)	<0.001	NR	None	NR	Fig 1C	Associative	Amplifier	HMGB1 inhibition proposed as therapeutic strategy (not tested in vivo).	No RAGE (AGER) measured; numeric extracted from plot.	Values approximated from bar height in figure.
Huang_2021_FrontEndocrinol	Fig1C_HMGB1_ELISA_ectopic_vs_eutopic	HumanTissue/Fluid	Tissue lysate from endometrium (protein extracted; ELISA)	Ovarian endometrioma (ovarian chocolate cysts ≥3 cm), stage III–IV by revised AFS; proliferative phase; no hormonal tx ≥3 months.	Eutopic endometrium from same endometriosis patients	ligand	HMGB1	ELISA (MyBioSource #MBS451177); tissue protein normalized by mass	ng/mg tissue	Tissue lysate	ectopic_vs_eutopic	up	HMGB1 higher in ectopic vs comparator (ANOVA Dunnett's T3; n=35 ectopic/eutopic; n=12 control); P=<0.001.	29.1	8.8	mean (approx from bar height)	<0.001	NR	None	NR	Fig 1C	Associative	Amplifier	HMGB1 inhibition proposed as therapeutic strategy (not tested in vivo).	No RAGE (AGER) measured; numeric extracted from plot.	Values approximated from bar height in figure.
Huang_2021_FrontEndocrinol	Fig1C_HMGB1_ELISA_eutopic_vs_ctrl	HumanTissue/Fluid	Tissue lysate from endometrium (protein extracted; ELISA)	Eutopic endometrium from endometriosis patients	Healthy fertile women without endometriosis (laparoscopy-confirmed); proliferative phase sampling.	ligand	HMGB1	ELISA (MyBioSource #MBS451177); tissue protein normalized by mass	ng/mg tissue	Tissue lysate	endo_vs_ctrl	no_change	HMGB1 higher in ectopic vs comparator (ANOVA Dunnett's T3; n=35 ectopic/eutopic; n=12 control); P=NS.	8.8	8	mean (approx from bar height)	NS	NR	None	NR	Fig 1C	Associative	Consequence	HMGB1 inhibition proposed as therapeutic strategy (not tested in vivo).	No RAGE (AGER) measured; numeric extracted from plot.	Values approximated from bar height in figure.
Huang_2021_FrontEndocrinol	Fig2_IL-6_ELISA_ectopic_vs_ctrl	HumanTissue/Fluid	Tissue lysate from endometrium (protein extracted; ELISA)	Ovarian endometrioma (ovarian chocolate cysts ≥3 cm), stage III–IV by revised AFS; proliferative phase; no hormonal tx ≥3 months.	Healthy fertile women without endometriosis (laparoscopy-confirmed); proliferative phase sampling.	downstream	IL-6	ELISA (Abcam kits for cytokines; tissue protein normalized by mass)	pg/mg tissue	Tissue lysate	endo_vs_ctrl	up	IL-6 increased in ectopic vs control (***P<0.001; ANOVA Dunnett's T3; n=35 ectopic/eutopic; n=12 control).	Ectopic≈94.4	Control≈33.9	mean (approx from bar height)	<0.001	NR	None	NR	Fig 2A	Associative	Amplifier	Supports inflammatory activation in ectopic lesions potentially driven by HMGB1 signaling.	No direct test of HMGB1→cytokine causality in tissue; numeric approximated from plot.	Values approximated from bar height in figure.
Huang_2021_FrontEndocrinol	Fig2_IL-6_ELISA_ectopic_vs_eutopic	HumanTissue/Fluid	Tissue lysate from endometrium (protein extracted; ELISA)	Ectopic vs eutopic endometrium from same endometriosis patients	Eutopic endometrium from same endometriosis patients	downstream	IL-6	ELISA	pg/mg tissue	Tissue lysate	ectopic_vs_eutopic	up	IL-6 increased in ectopic vs eutopic (***P<0.001).	Ectopic≈94.4	Eutopic≈32.3	mean (approx from bar height)	<0.001	NR	None	NR	Fig 2A	Associative	Amplifier	NR	NR	Values approximated from bar height in figure.
Huang_2021_FrontEndocrinol	Fig2_IL-6_ELISA_eutopic_vs_ctrl	HumanTissue/Fluid	Tissue lysate from endometrium (protein extracted; ELISA)	Eutopic endometrium from endometriosis patients	Healthy fertile women without endometriosis (laparoscopy-confirmed); proliferative phase sampling.	downstream	IL-6	ELISA	pg/mg tissue	Tissue lysate	endo_vs_ctrl	no_change	No difference between eutopic and control (ns).	Eutopic≈32.3	Control≈33.9	mean (approx from bar height)	NS	NR	None	NR	Fig 2A	Associative	Consequence	NR	NR	Values approximated from bar height in figure.
Huang_2021_FrontEndocrinol	Fig2_IL-1β_ELISA_ectopic_vs_ctrl	HumanTissue/Fluid	Tissue lysate from endometrium (protein extracted; ELISA)	Ovarian endometrioma (ovarian chocolate cysts ≥3 cm), stage III–IV by revised AFS; proliferative phase; no hormonal tx ≥3 months.	Healthy fertile women without endometriosis (laparoscopy-confirmed); proliferative phase sampling.	downstream	IL-1β	ELISA (Abcam kits for cytokines; tissue protein normalized by mass)	pg/mg tissue	Tissue lysate	endo_vs_ctrl	up	IL-1β increased in ectopic vs control (***P<0.001; ANOVA Dunnett's T3; n=35 ectopic/eutopic; n=12 control).	Ectopic≈57.9	Control≈17.9	mean (approx from bar height)	<0.001	NR	None	NR	Fig 2B	Associative	Amplifier	Supports inflammatory activation in ectopic lesions potentially driven by HMGB1 signaling.	No direct test of HMGB1→cytokine causality in tissue; numeric approximated from plot.	Values approximated from bar height in figure.
Huang_2021_FrontEndocrinol	Fig2_IL-1β_ELISA_ectopic_vs_eutopic	HumanTissue/Fluid	Tissue lysate from endometrium (protein extracted; ELISA)	Ectopic vs eutopic endometrium from same endometriosis patients	Eutopic endometrium from same endometriosis patients	downstream	IL-1β	ELISA	pg/mg tissue	Tissue lysate	ectopic_vs_eutopic	up	IL-1β increased in ectopic vs eutopic (***P<0.001).	Ectopic≈57.9	Eutopic≈17.9	mean (approx from bar height)	<0.001	NR	None	NR	Fig 2B	Associative	Amplifier	NR	NR	Values approximated from bar height in figure.
Huang_2021_FrontEndocrinol	Fig2_IL-1β_ELISA_eutopic_vs_ctrl	HumanTissue/Fluid	Tissue lysate from endometrium (protein extracted; ELISA)	Eutopic endometrium from endometriosis patients	Healthy fertile women without endometriosis (laparoscopy-confirmed); proliferative phase sampling.	downstream	IL-1β	ELISA	pg/mg tissue	Tissue lysate	endo_vs_ctrl	no_change	No difference between eutopic and control (ns).	Eutopic≈17.9	Control≈17.9	mean (approx from bar height)	NS	NR	None	NR	Fig 2B	Associative	Consequence	NR	NR	Values approximated from bar height in figure.
Huang_2021_FrontEndocrinol	Fig2_TNF-α_ELISA_ectopic_vs_ctrl	HumanTissue/Fluid	Tissue lysate from endometrium (protein extracted; ELISA)	Ovarian endometrioma (ovarian chocolate cysts ≥3 cm), stage III–IV by revised AFS; proliferative phase; no hormonal tx ≥3 months.	Healthy fertile women without endometriosis (laparoscopy-confirmed); proliferative phase sampling.	downstream	TNF-α	ELISA (Abcam kits for cytokines; tissue protein normalized by mass)	pg/mg tissue	Tissue lysate	endo_vs_ctrl	up	TNF-α increased in ectopic vs control (***P<0.001; ANOVA Dunnett's T3; n=35 ectopic/eutopic; n=12 control).	Ectopic≈62.3	Control≈13.0	mean (approx from bar height)	<0.001	NR	None	NR	Fig 2C	Associative	Amplifier	Supports inflammatory activation in ectopic lesions potentially driven by HMGB1 signaling.	No direct test of HMGB1→cytokine causality in tissue; numeric approximated from plot.	Values approximated from bar height in figure.
Huang_2021_FrontEndocrinol	Fig2_TNF-α_ELISA_ectopic_vs_eutopic	HumanTissue/Fluid	Tissue lysate from endometrium (protein extracted; ELISA)	Ectopic vs eutopic endometrium from same endometriosis patients	Eutopic endometrium from same endometriosis patients	downstream	TNF-α	ELISA	pg/mg tissue	Tissue lysate	ectopic_vs_eutopic	up	TNF-α increased in ectopic vs eutopic (***P<0.001).	Ectopic≈62.3	Eutopic≈14.2	mean (approx from bar height)	<0.001	NR	None	NR	Fig 2C	Associative	Amplifier	NR	NR	Values approximated from bar height in figure.
Huang_2021_FrontEndocrinol	Fig2_TNF-α_ELISA_eutopic_vs_ctrl	HumanTissue/Fluid	Tissue lysate from endometrium (protein extracted; ELISA)	Eutopic endometrium from endometriosis patients	Healthy fertile women without endometriosis (laparoscopy-confirmed); proliferative phase sampling.	downstream	TNF-α	ELISA	pg/mg tissue	Tissue lysate	endo_vs_ctrl	no_change	No difference between eutopic and control (ns).	Eutopic≈14.2	Control≈13.0	mean (approx from bar height)	NS	NR	None	NR	Fig 2C	Associative	Consequence	NR	NR	Values approximated from bar height in figure.
Huang_2021_FrontEndocrinol	Fig2D_corr_HMGB1_vs_IL6	HumanTissue/Fluid	Ectopic endometrium tissue lysate (n=35) correlation analysis	Ectopic endometrium from endometriosis patients	NR	downstream	HMGB1 vs IL-6	Spearman	r	Tissue lysate	stage_corr	up	r=0.3697; p=0.0288	NR	NR	correlation coefficient	0.0288	NR	None	NR	Fig 2D_HMGB1_vs_IL6	Associative	Amplifier	NR	Correlation only; shared tissue compartment.	Correlation reported directly on figure.
Huang_2021_FrontEndocrinol	Fig2E_corr_HMGB1_vs_IL1b	HumanTissue/Fluid	Ectopic endometrium tissue lysate (n=35) correlation analysis	Ectopic endometrium from endometriosis patients	NR	downstream	HMGB1 vs IL-1β	Spearman	r	Tissue lysate	stage_corr	up	r=0.5038; p=0.002	NR	NR	correlation coefficient	0.002	NR	None	NR	Fig 2E_HMGB1_vs_IL1b	Associative	Amplifier	NR	Correlation only; shared tissue compartment.	Correlation reported directly on figure.
Huang_2021_FrontEndocrinol	Fig2F_corr_HMGB1_vs_TNFa	HumanTissue/Fluid	Ectopic endometrium tissue lysate (n=35) correlation analysis	Ectopic endometrium from endometriosis patients	NR	downstream	HMGB1 vs TNF-α	Spearman	r	Tissue lysate	stage_corr	up	r=0.3575; p=0.0350	NR	NR	correlation coefficient	0.035	NR	None	NR	Fig 2F_HMGB1_vs_TNFa	Associative	Amplifier	NR	Correlation only; shared tissue compartment.	Correlation reported directly on figure.
Huang_2021_FrontEndocrinol	Fig3A_HMGB1_mRNA_ectopic_vs_ctrl	HumanTissue/Fluid	Endometrial tissue RNA (qRT-PCR)	Ovarian endometrioma (ovarian chocolate cysts ≥3 cm), stage III–IV by revised AFS; proliferative phase; no hormonal tx ≥3 months.	Healthy fertile women without endometriosis (laparoscopy-confirmed); proliferative phase sampling.	ligand	HMGB1 (mRNA)	qRT-PCR (2^-ΔΔCt; GAPDH control)	relative expression	Tissue (RNA extract)	endo_vs_ctrl	up	HMGB1 mRNA higher in ectopic vs control/eutopic (***P<0.001; n=35 ectopic/eutopic; n=12 control).	NR	NR	mean±SD (figure)	<0.001	NR	None	NR	Fig 3A	Associative	Amplifier	NR	Relative expression only; no RAGE measured.	Numeric values not tabulated; direction/p from figure.
Huang_2021_FrontEndocrinol	Fig3C_HMGB1_protein_WB_ectopic_vs_eutopic	HumanTissue/Fluid	Endometrial tissue protein (Western blot)	Ectopic vs eutopic endometrium (subset; WB n=10/group; quant in Fig3C not explicitly n)	Eutopic endometrium from same endometriosis patients	ligand	HMGB1 (protein)	Western blot; densitometry vs GAPDH	relative protein level	Tissue lysate	ectopic_vs_eutopic	up	HMGB1 protein higher in ectopic vs eutopic (**P<0.01).	NR	NR	relative densitometry	<0.01	NR	None	NR	Fig 3C	Associative	Amplifier	NR	Subset WB; relative quant only.	NR
Huang_2021_FrontEndocrinol	Fig3D_Beclin1_mRNA_ectopic_vs_ctrl	HumanTissue/Fluid	Endometrial tissue RNA (qRT-PCR)	Ovarian endometrioma (ovarian chocolate cysts ≥3 cm), stage III–IV by revised AFS; proliferative phase; no hormonal tx ≥3 months.	Healthy fertile women without endometriosis (laparoscopy-confirmed); proliferative phase sampling.	downstream	Beclin1 (BECN1 mRNA)	qRT-PCR (2^-ΔΔCt; GAPDH control)	relative expression	Tissue (RNA extract)	endo_vs_ctrl	up	BECN1 mRNA higher in ectopic vs control/eutopic (***P<0.001; n=35 ectopic/eutopic; n=12 control).	NR	NR	mean±SD (figure)	<0.001	NR	None	NR	Fig 3D	Associative	Amplifier	NR	Autophagy inference limited; no flux assays.	NR
Huang_2021_FrontEndocrinol	Fig3E_corr_HMGB1mRNA_vs_Beclin1mRNA	HumanTissue/Fluid	Ectopic endometrium RNA (n=35) correlation analysis	Ectopic endometrium from endometriosis patients	NR	downstream	HMGB1 mRNA vs BECN1 mRNA	Spearman correlation	r	Tissue (RNA extract)	stage_corr	up	r=0.4538; p=0.0062 (positive correlation).	NR	NR	correlation coefficient	0.0062	NR	None	NR	Fig 3E	Associative	Amplifier	NR	Correlation only.	Correlation reported directly on figure.
Huang_2021_FrontEndocrinol	Fig4B_Beclin1_WB_ectopic_vs_eutopic	HumanTissue/Fluid	Endometrial tissue protein (Western blot; densitometry)	Ectopic vs eutopic endometrium (subset used for quantification n=4).	Eutopic endometrium from same endometriosis patients	downstream	Beclin1	Western blot; ImageJ densitometry normalized to GAPDH	relative protein level	Tissue lysate	ectopic_vs_eutopic	up	Beclin1 up in ectopic vs eutopic (**P<0.01; n=4).	NR	NR	relative densitometry	<0.01	NR	None	NR	Fig 4B	Associative	Amplifier	NR	Small n for WB quant; autophagy flux not measured.	NR
Huang_2021_FrontEndocrinol	Fig4C_ATG13_WB_ectopic_vs_eutopic	HumanTissue/Fluid	Endometrial tissue protein (Western blot; densitometry)	Ectopic vs eutopic endometrium (subset used for quantification n=4).	Eutopic endometrium from same endometriosis patients	downstream	ATG13	Western blot; ImageJ densitometry normalized to GAPDH	relative protein level	Tissue lysate	ectopic_vs_eutopic	up	ATG13 up in ectopic vs eutopic (**P<0.01; n=4).	NR	NR	relative densitometry	<0.01	NR	None	NR	Fig 4C	Associative	Amplifier	NR	Small n for WB quant; autophagy flux not measured.	NR
Huang_2021_FrontEndocrinol	Fig4D_LC3-II_WB_ectopic_vs_eutopic	HumanTissue/Fluid	Endometrial tissue protein (Western blot; densitometry)	Ectopic vs eutopic endometrium (subset used for quantification n=4).	Eutopic endometrium from same endometriosis patients	downstream	LC3-II	Western blot; ImageJ densitometry normalized to GAPDH	relative protein level	Tissue lysate	ectopic_vs_eutopic	up	LC3-II up in ectopic vs eutopic (**P<0.01; n=4).	NR	NR	relative densitometry	<0.01	NR	None	NR	Fig 4D	Associative	Amplifier	NR	Small n for WB quant; autophagy flux not measured.	NR
Huang_2021_FrontEndocrinol	Fig4E_p62/SQSTM1_WB_ectopic_vs_eutopic	HumanTissue/Fluid	Endometrial tissue protein (Western blot; densitometry)	Ectopic vs eutopic endometrium (subset used for quantification n=4).	Eutopic endometrium from same endometriosis patients	downstream	p62/SQSTM1	Western blot; ImageJ densitometry normalized to GAPDH	relative protein level	Tissue lysate	ectopic_vs_eutopic	down	p62/SQSTM1 down in ectopic vs eutopic (**P<0.01; n=4).	NR	NR	relative densitometry	<0.01	NR	None	NR	Fig 4E	Associative	Amplifier	NR	Small n for WB quant; autophagy flux not measured.	NR
Huang_2021_FrontEndocrinol	Fig5A_HMGB1_shRNA_qPCR	PrimaryCells	Primary HESCs (ectopic lesion-derived) in culture	Primary human endometrial stromal cells (HESCs) isolated from ectopic ovarian endometrioma (n=5 donors); lentiviral shHMGB1 vs shNC.	shNC (non-targeting) lentiviral vector; same cells	intervention	HMGB1 (mRNA)	qRT-PCR after 24 h transfection	relative expression	Cells (RNA extract)	treatment_effect	down	shHMGB1 reduced HMGB1 mRNA vs shNC (n=4; *P<0.05).	NR	NR	mean±SD (figure)	<0.05	NR	None	NR	Fig 5A	NR	Amplifier	HMGB1 knockdown used as proof-of-concept target engagement.	Primary cells from small donor set; RAGE not measured.	NR
Huang_2021_FrontEndocrinol	Fig5C_HMGB1_shRNA_WB	PrimaryCells	Primary HESCs (ectopic lesion-derived) in culture	Primary human endometrial stromal cells (HESCs) isolated from ectopic ovarian endometrioma (n=5 donors); lentiviral shHMGB1 vs shNC.	shNC lentiviral vector; same cells	intervention	HMGB1 (protein)	Western blot after 24 h transfection; densitometry vs GAPDH	relative protein level	Cell lysate	treatment_effect	down	shHMGB1 reduced HMGB1 protein vs shNC (n=4; *P<0.05).	NR	NR	relative densitometry	<0.05	NR	None	NR	Fig 5C	NR	Amplifier	NR	NR	NR
Huang_2021_FrontEndocrinol	Fig6A_secreted_HMGB1_hypoxia_and_shHMGB1	PrimaryCells	Primary HESCs under normoxia (NC) vs hypoxia (1% O2, 24 h) ± shHMGB1; supernatant	HESCs from ectopic lesions; hypoxia exposure	Normoxia shNC (NC)	ligand	HMGB1 (secreted)	ELISA (supernatant) after 24 h hypoxia following 24 h transfection	pg/mL	Cell culture supernatant	treatment_effect	up	Hypoxia increased secreted HMGB1 vs normoxia (**P<0.01) and shHMGB1 under hypoxia reduced HMGB1 vs hypoxia (***P<0.001); n=12.	NC≈117; Hypoxia≈302; shHMGB1(Hypoxia)≈95 (approx)	NR	mean±SD (approx from bar height)	See EffectSize_Text	NR	None	NR	Fig 6A	Associative	Amplifier	Suggests hypoxia-induced HMGB1 secretion is targetable by HMGB1 knockdown.	In vitro only; no receptor specificity (RAGE vs TLRs) tested; numeric approximated from plot.	Values approximated from bar height in figure.
Huang_2021_FrontEndocrinol	Fig6D_IL-1β_supernatant_hypoxia_shHMGB1	PrimaryCells	Primary HESCs under normoxia vs hypoxia ± shHMGB1; supernatant	HESCs from ectopic lesions; hypoxia (1% O2, 24 h) after transfection	Normoxia shNC (NC)	downstream	IL-1β	ELISA (supernatant)	pg/mL	Cell culture supernatant	treatment_effect	up	Hypoxia increases IL-1β vs normoxia (***P<0.001) and shHMGB1 under hypoxia reduces vs hypoxia (**P<0.01 or *P<0.05); n=12.	NC≈20; Hypoxia≈160; shHMGB1(Hypoxia)≈70 (approx)	NR	mean±SD (figure; approximated)	See EffectSize_Text	NR	None	NR	Fig 6D	Associative	Amplifier	Supports HMGB1 targeting to blunt hypoxia-driven inflammatory cytokine output in endometriosis stromal cells.	Cytokine changes not linked to specific receptor (RAGE vs TLRs); numeric approximated from plot.	Numeric values visually approximated from bar plots.
Huang_2021_FrontEndocrinol	Fig6E_TNF-α_supernatant_hypoxia_shHMGB1	PrimaryCells	Primary HESCs under normoxia vs hypoxia ± shHMGB1; supernatant	HESCs from ectopic lesions; hypoxia (1% O2, 24 h) after transfection	Normoxia shNC (NC)	downstream	TNF-α	ELISA (supernatant)	pg/mL	Cell culture supernatant	treatment_effect	up	Hypoxia increases TNF-α vs normoxia (***P<0.001) and shHMGB1 under hypoxia reduces vs hypoxia (**P<0.01 or *P<0.05); n=12.	NC≈20; Hypoxia≈90; shHMGB1(Hypoxia)≈45 (approx)	NR	mean±SD (figure; approximated)	See EffectSize_Text	NR	None	NR	Fig 6E	Associative	Amplifier	Supports HMGB1 targeting to blunt hypoxia-driven inflammatory cytokine output in endometriosis stromal cells.	Cytokine changes not linked to specific receptor (RAGE vs TLRs); numeric approximated from plot.	Numeric values visually approximated from bar plots.
Huang_2021_FrontEndocrinol	Fig6F_IL-6_supernatant_hypoxia_shHMGB1	PrimaryCells	Primary HESCs under normoxia vs hypoxia ± shHMGB1; supernatant	HESCs from ectopic lesions; hypoxia (1% O2, 24 h) after transfection	Normoxia shNC (NC)	downstream	IL-6	ELISA (supernatant)	pg/mL	Cell culture supernatant	treatment_effect	up	Hypoxia increases IL-6 vs normoxia (***P<0.001) and shHMGB1 under hypoxia reduces vs hypoxia (**P<0.01 or *P<0.05); n=12.	NC≈40; Hypoxia≈130; shHMGB1(Hypoxia)≈80 (approx)	NR	mean±SD (figure; approximated)	See EffectSize_Text	NR	None	NR	Fig 6F	Associative	Amplifier	Supports HMGB1 targeting to blunt hypoxia-driven inflammatory cytokine output in endometriosis stromal cells.	Cytokine changes not linked to specific receptor (RAGE vs TLRs); numeric approximated from plot.	Numeric values visually approximated from bar plots.
Huang_2021_FrontEndocrinol	Fig7B_Beclin1_cell_WB_hypoxia_shHMGB1	PrimaryCells	Primary HESCs under normoxia vs hypoxia ± shHMGB1; cell lysate	HESCs from ectopic lesions; hypoxia (1% O2, 24 h) after transfection	Normoxia shNC (NC)	downstream	Beclin1	Western blot; densitometry vs GAPDH	relative protein level	Cell lysate	treatment_effect	down	Hypoxia increased Beclin1 vs normoxia; shHMGB1 under hypoxia decreased Beclin1 vs hypoxia (**/*; n=4).	NR	NR	relative densitometry	See figure (*/**)	NR	None	NR	Fig 7B	Associative	Amplifier	HMGB1 knockdown modulates hypoxia-induced autophagy marker profile in stromal cells.	Autophagy flux not directly measured; receptor (RAGE vs TLR) not tested; small n (n=4).	NR
Huang_2021_FrontEndocrinol	Fig7C_ATG13_cell_WB_hypoxia_shHMGB1	PrimaryCells	Primary HESCs under normoxia vs hypoxia ± shHMGB1; cell lysate	HESCs from ectopic lesions; hypoxia (1% O2, 24 h) after transfection	Normoxia shNC (NC)	downstream	ATG13	Western blot; densitometry vs GAPDH	relative protein level	Cell lysate	treatment_effect	down	Hypoxia increased ATG13 vs normoxia; shHMGB1 under hypoxia decreased ATG13 vs hypoxia (**/*; n=4).	NR	NR	relative densitometry	See figure (*/**)	NR	None	NR	Fig 7C	Associative	Amplifier	HMGB1 knockdown modulates hypoxia-induced autophagy marker profile in stromal cells.	Autophagy flux not directly measured; receptor (RAGE vs TLR) not tested; small n (n=4).	NR
Huang_2021_FrontEndocrinol	Fig7D_LC3-II_cell_WB_hypoxia_shHMGB1	PrimaryCells	Primary HESCs under normoxia vs hypoxia ± shHMGB1; cell lysate	HESCs from ectopic lesions; hypoxia (1% O2, 24 h) after transfection	Normoxia shNC (NC)	downstream	LC3-II	Western blot; densitometry vs GAPDH	relative protein level	Cell lysate	treatment_effect	down	Hypoxia increased LC3-II vs normoxia; shHMGB1 under hypoxia decreased LC3-II vs hypoxia (**/*; n=4).	NR	NR	relative densitometry	See figure (*/**)	NR	None	NR	Fig 7D	Associative	Amplifier	HMGB1 knockdown modulates hypoxia-induced autophagy marker profile in stromal cells.	Autophagy flux not directly measured; receptor (RAGE vs TLR) not tested; small n (n=4).	NR
Huang_2021_FrontEndocrinol	Fig7E_p62/SQSTM1_cell_WB_hypoxia_shHMGB1	PrimaryCells	Primary HESCs under normoxia vs hypoxia ± shHMGB1; cell lysate	HESCs from ectopic lesions; hypoxia (1% O2, 24 h) after transfection	Normoxia shNC (NC)	downstream	p62/SQSTM1	Western blot; densitometry vs GAPDH	relative protein level	Cell lysate	treatment_effect	up	Hypoxia decreased p62 vs normoxia; shHMGB1 under hypoxia increased p62 vs hypoxia (**/*; n=4).	NR	NR	relative densitometry	See figure (*/**)	NR	None	NR	Fig 7E	Associative	Amplifier	HMGB1 knockdown modulates hypoxia-induced autophagy marker profile in stromal cells.	Autophagy flux not directly measured; receptor (RAGE vs TLR) not tested; small n (n=4).	NR
Huang_2022_IJMS	Ex1	CellLine	hEM15A endometrial stromal cell line treated with PGE2 ± CY-09 (NLRP3 inhibitor)	PGE2-treated cells (no inhibitor)	PGE2 + CY-09 (NLRP3 inhibitor)	ligand	HMGB1	Western blot	NR	Cell lysate	treatment_effect	up	HMGB1 protein expression was lower with CY-09 (pyroptosis blockade) compared with PGE2-only condition, consistent with PGE2-induced pyroptosis contributing to HMGB1 upregulation.	NR	NR	NR	NR	NR	None	NR	Fig 5a	Associative	Amplifier	Suggests upstream inflammasome/pyroptosis inhibition could indirectly reduce HMGB1-associated inflammatory signaling in endometriosis contexts.	No RAGE measurement or RAGE-pathway readouts; inhibitor specificity; baseline (no PGE2) not shown in this figure panel.	All groups in Fig 5a include PGE2; contrast is PGE2-only vs PGE2+CY-09.
Huang_2022_IJMS	Ex2	CellLine	hEM15A endometrial stromal cell line treated with PGE2 ± VX-765 (caspase-1 inhibitor)	PGE2-treated cells (no inhibitor)	PGE2 + VX-765 (caspase-1 inhibitor)	ligand	HMGB1	Western blot	NR	Cell lysate	treatment_effect	up	HMGB1 protein expression was lower with VX-765 (caspase-1 inhibition/pyroptosis blockade) compared with PGE2-only condition.	NR	NR	NR	NR	NR	None	NR	Fig 5a	Associative	Amplifier	Supports the concept that dampening pyroptosis can reduce HMGB1 (RAGE ligand) induction in stromal cells exposed to inflammatory PGE2 signaling.	No RAGE measurement or blockade; lack of quantitative HMGB1 values reported in text; potential off-target effects of inhibitors.	All groups in Fig 5a include PGE2; contrast is PGE2-only vs PGE2+VX-765.
Huang_2022_IJMS	Ex3	Animal	BALB/c female mouse peritoneal implantation endometriosis model with daily intraperitoneal PGE2 vs vehicle	PGE2-treated mice (0.01 mL/g/day; n=5)	Vehicle control (0.9% sodium; n=5)	ligand	HMGB1	Immunohistochemistry (IHC)	NR	Ectopic lesion tissue	treatment_effect	up	HMGB1 IHC staining in ectopic lesions was higher in PGE2-treated mice vs vehicle; authors report HMGB1 expression positively correlated with pyroptosis-related proteins in vivo.	NR	NR	NR	p<0.05 (reported for IHC panel in figure caption; marker-specific p not itemized)	NR	None	NR	Fig 6b	Associative	Amplifier	Positions HMGB1 (a canonical RAGE ligand) downstream of inflammatory PGE2/pyroptosis signaling in ectopic lesions, suggesting a tractable inflammatory axis for intervention upstream of HMGB1.	RAGE not measured; HMGB1 increase shown by IHC only; potential inconsistency between figure caption narrative and plotted lesion size data; no direct HMGB1→RAGE signaling assays.	HMGB1 treated as RAGE-ligand evidence; do not infer RAGE dependence (not tested).
Huang_2024_IntImmunopharmacol	Fig1_HMGB1_WB	HumanTissue/Fluid	Endometrium tissues (normal; eutopic; ectopic endometrioma)	Ovarian endometrioma stage III–IV (revised AFS); cyst diameter ≥3 cm; n=28 (paired eutopic+ectopic)	Healthy fertile women without endometriosis by laparoscopy; n=9 (normal endometrium)	ligand	HMGB1	Western blot (ImageJ densitometry; GAPDH control)	relative protein level (a.u.)	Tissue lysate	ectopic_vs_eutopic	up	HMGB1 protein higher in ectopic vs eutopic and normal; eutopic similar to normal (ns).	NR	NR	mean±SD (densitometry)	P<0.001; ns for eutopic vs normal	NR	None	NR	Fig1A-B	Associative	Consequence	Supports HMGB1 as lesion-associated biomarker/target candidate.	Cross-sectional tissue comparison; cycle phase and hormone exposure NR; no RAGE/AGE measurements.	HMGB1 is a canonical RAGE ligand but receptor not assayed.
Huang_2024_IntImmunopharmacol	Fig1_HMGB1_ELISA	HumanTissue/Fluid	Endometrium tissues (normal; eutopic; ectopic endometrioma)	Ovarian endometrioma stage III–IV (revised AFS); cyst diameter ≥3 cm; n=28 (paired eutopic+ectopic)	Healthy fertile women without endometriosis by laparoscopy; n=9 (normal endometrium)	ligand	HMGB1	ELISA	ng/mg	Tissue homogenate/lysate	ectopic_vs_eutopic	up	HMGB1 concentration higher in ectopic vs eutopic and normal; eutopic similar to normal (ns).	NR	NR	mean±SD	P<0.001; ns for eutopic vs normal	NR	None	NR	Fig1C	Associative	Consequence	Supports HMGB1 as lesion-associated biomarker/target candidate.	Cross-sectional tissue comparison; cycle phase and hormone exposure NR; no RAGE/AGE measurements.	HMGB1 is a canonical RAGE ligand but receptor not assayed.
Huang_2024_IntImmunopharmacol	Fig1_IL1b_Tissue	HumanTissue/Fluid	Endometrium tissues (normal; eutopic; ectopic endometrioma)	Ovarian endometrioma stage III–IV (revised AFS); cyst diameter ≥3 cm; n=28 (paired eutopic+ectopic)	Healthy fertile women without endometriosis by laparoscopy; n=9 (normal endometrium)	downstream	IL-1β	ELISA	pg/mg	Tissue homogenate/lysate	ectopic_vs_eutopic	up	IL-1β higher in ectopic vs eutopic and normal; eutopic similar to normal (ns).	NR	NR	mean±SD	P<0.001; ns for eutopic vs normal	NR	None	NR	Fig1D	Associative	Consequence	Links lesion-associated HMGB1 elevation with increased inflammatory cytokines.	Does not establish receptor pathway (RAGE vs TLR); cycle phase/hormones NR; no peritoneal fluid data.	Measured as downstream readout of HMGB1-associated inflammation.
Huang_2024_IntImmunopharmacol	Fig1_IL6_Tissue	HumanTissue/Fluid	Endometrium tissues (normal; eutopic; ectopic endometrioma)	Ovarian endometrioma stage III–IV (revised AFS); cyst diameter ≥3 cm; n=28 (paired eutopic+ectopic)	Healthy fertile women without endometriosis by laparoscopy; n=9 (normal endometrium)	downstream	IL-6	ELISA	pg/mg	Tissue homogenate/lysate	ectopic_vs_eutopic	up	IL-6 higher in ectopic vs eutopic and normal; eutopic similar to normal (ns).	NR	NR	mean±SD	P<0.001; ns for eutopic vs normal	NR	None	NR	Fig1E	Associative	Consequence	Links lesion-associated HMGB1 elevation with increased inflammatory cytokines.	Does not establish receptor pathway (RAGE vs TLR); cycle phase/hormones NR; no peritoneal fluid data.	Measured as downstream readout of HMGB1-associated inflammation.
Huang_2024_IntImmunopharmacol	Fig1_TNFa_Tissue	HumanTissue/Fluid	Endometrium tissues (normal; eutopic; ectopic endometrioma)	Ovarian endometrioma stage III–IV (revised AFS); cyst diameter ≥3 cm; n=28 (paired eutopic+ectopic)	Healthy fertile women without endometriosis by laparoscopy; n=9 (normal endometrium)	downstream	TNF-α	ELISA	pg/mg	Tissue homogenate/lysate	ectopic_vs_eutopic	up	TNF-α higher in ectopic vs eutopic and normal; eutopic similar to normal (ns).	NR	NR	mean±SD	P<0.001; ns for eutopic vs normal	NR	None	NR	Fig1F	Associative	Consequence	Links lesion-associated HMGB1 elevation with increased inflammatory cytokines.	Does not establish receptor pathway (RAGE vs TLR); cycle phase/hormones NR; no peritoneal fluid data.	Measured as downstream readout of HMGB1-associated inflammation.
Huang_2024_IntImmunopharmacol	Fig1_MCP1_Tissue	HumanTissue/Fluid	Endometrium tissues (normal; eutopic; ectopic endometrioma)	Ovarian endometrioma stage III–IV (revised AFS); cyst diameter ≥3 cm; n=28 (paired eutopic+ectopic)	Healthy fertile women without endometriosis by laparoscopy; n=9 (normal endometrium)	downstream	MCP-1	ELISA	pg/mg	Tissue homogenate/lysate	ectopic_vs_eutopic	up	MCP-1 higher in ectopic vs eutopic and normal; eutopic similar to normal (ns).	NR	NR	mean±SD	P<0.001; ns for eutopic vs normal	NR	None	NR	Fig1G	Associative	Consequence	Links lesion-associated HMGB1 elevation with chemokine upregulation.	Does not establish receptor pathway (RAGE vs TLR); cycle phase/hormones NR; no peritoneal fluid data.	Measured as downstream readout of HMGB1-associated inflammation.
Huang_2024_IntImmunopharmacol	Fig1_Beclin1_TissueWB	HumanTissue/Fluid	Endometrium tissues (normal; eutopic; ectopic endometrioma)	Ovarian endometrioma stage III–IV (revised AFS); cyst diameter ≥3 cm; n=28 (paired eutopic+ectopic)	Healthy fertile women without endometriosis by laparoscopy; n=9 (normal endometrium)	downstream	Beclin1	Western blot (ImageJ densitometry; GAPDH control)	relative protein level (a.u.)	Tissue lysate	ectopic_vs_eutopic	up	Beclin1 higher in ectopic vs eutopic and normal; eutopic similar to normal (ns).	NR	NR	mean±SD (densitometry)	P<0.001; ns for eutopic vs normal	NR	None	NR	Fig1H-I	Associative	Consequence	Suggests increased autophagy marker expression in ectopic lesions alongside HMGB1 elevation.	Autophagy inference based on marker abundance (no flux assays); no receptor (RAGE/TLR) testing.	Autophagy markers treated as HMGB1-associated downstream readouts.
Huang_2024_IntImmunopharmacol	Fig1_ATG13_TissueWB	HumanTissue/Fluid	Endometrium tissues (normal; eutopic; ectopic endometrioma)	Ovarian endometrioma stage III–IV (revised AFS); cyst diameter ≥3 cm; n=28 (paired eutopic+ectopic)	Healthy fertile women without endometriosis by laparoscopy; n=9 (normal endometrium)	downstream	ATG13	Western blot (ImageJ densitometry; GAPDH control)	relative protein level (a.u.)	Tissue lysate	ectopic_vs_eutopic	up	ATG13 higher in ectopic vs eutopic and normal; eutopic similar to normal (ns).	NR	NR	mean±SD (densitometry)	P<0.001; ns for eutopic vs normal	NR	None	NR	Fig1H-J	Associative	Consequence	Suggests increased autophagy-related protein expression in ectopic lesions.	Autophagy inference based on marker abundance (no flux assays); no receptor (RAGE/TLR) testing.	Autophagy markers treated as HMGB1-associated downstream readouts.
Huang_2024_IntImmunopharmacol	Fig1_LC3II_TissueWB	HumanTissue/Fluid	Endometrium tissues (normal; eutopic; ectopic endometrioma)	Ovarian endometrioma stage III–IV (revised AFS); cyst diameter ≥3 cm; n=28 (paired eutopic+ectopic)	Healthy fertile women without endometriosis by laparoscopy; n=9 (normal endometrium)	downstream	LC3-II	Western blot (ImageJ densitometry; GAPDH control)	relative protein level (a.u.)	Tissue lysate	ectopic_vs_eutopic	up	LC3-II higher in ectopic vs eutopic and normal; eutopic similar to normal (ns).	NR	NR	mean±SD (densitometry)	P<0.001; ns for eutopic vs normal	NR	None	NR	Fig1H-K	Associative	Consequence	Suggests increased autophagy marker abundance in ectopic lesions.	Autophagy inference based on LC3-II abundance without flux controls; no receptor (RAGE/TLR) testing.	Autophagy markers treated as HMGB1-associated downstream readouts.
Huang_2024_IntImmunopharmacol	Fig2_HMGB1_CellWB	PrimaryCells	Primary human endometrial stromal cells (HESCs) from ectopic endometrium	Primary HESCs derived from ectopic endometrium of endometriosis patients	Vector-transduced HESCs under normoxia (control) and/or vector under hypoxia (1% O2) depending on comparison	ligand	HMGB1	Western blot (ImageJ densitometry; GAPDH control)	relative protein level (a.u.)	Cell lysate	treatment_effect	up	HMGB1 overexpression increased cellular HMGB1 vs vector; hypoxia increased HMGB1 in vector cells; HMGB1+hypoxia highest (n=4).	NR	NR	mean±SD (densitometry)	P<0.05 to P<0.001 (as marked)	NR	None	NR	Fig2A-B	Associative	Amplifier	Supports HMGB1 induction by hypoxia and feasibility of ligand-targeted modulation at the stromal-cell level.	In vitro hypoxia model may not mirror in vivo lesion microenvironment; RAGE not tested.	HMGB1 is a RAGE ligand but no receptor perturbation performed.
Huang_2024_IntImmunopharmacol	Fig2_HMGB1_SecretedELISA	PrimaryCells	Primary human endometrial stromal cells (HESCs) culture supernatant	Primary HESCs derived from ectopic endometrium of endometriosis patients	Vector-transduced HESCs under normoxia (control) and/or vector under hypoxia (1% O2) depending on comparison	ligand	HMGB1	ELISA	pg/ml	Culture supernatant	treatment_effect	up	Secreted HMGB1 increased with HMGB1 overexpression vs vector under both normoxia and hypoxia; hypoxia increased secreted HMGB1; HMGB1+hypoxia highest (n=4).	NR	NR	mean±SD	P<0.05 to P<0.001 (as marked)	NR	None	NR	Fig2C	Associative	Amplifier	Positions extracellular HMGB1 (a RAGE ligand) as a hypoxia-responsive mediator that could be therapeutically intercepted.	No assessment of redox/isoforms of HMGB1; no RAGE/TLR pathway testing.	Secreted HMGB1 is the axis-relevant readout (extracellular ligand).
Huang_2024_IntImmunopharmacol	Fig3_IL1b_HESCmedium	PrimaryCells	Primary HESCs culture medium	Primary HESCs derived from ectopic endometrium of endometriosis patients	Vector-transduced normoxia control and vector+hypoxia as comparator depending on contrast	downstream	IL-1β	ELISA	pg/ml	Culture medium	treatment_effect	up	Hypoxia increased IL-1β vs vector normoxia; HMGB1 overexpression under hypoxia further increased IL-1β vs vector+hypoxia (n=4).	NR	NR	mean±SD	P<0.05 to P<0.001 (as marked)	NR	None	NR	Fig3A	Associative	Amplifier	Supports HMGB1-driven amplification of inflammatory cytokine output in hypoxic stromal cells.	Does not establish whether cytokine induction is via RAGE vs TLRs; limited replicate number (n=4).	Downstream inflammation linked to HMGB1 manipulation but RAGE dependence not tested.
Huang_2024_IntImmunopharmacol	Fig3_IL6_HESCmedium	PrimaryCells	Primary HESCs culture medium	Primary HESCs derived from ectopic endometrium of endometriosis patients	Vector-transduced normoxia control and vector+hypoxia as comparator depending on contrast	downstream	IL-6	ELISA	pg/ml	Culture medium	treatment_effect	up	Hypoxia increased IL-6 vs vector normoxia; HMGB1 overexpression under hypoxia further increased IL-6 vs vector+hypoxia (n=4).	NR	NR	mean±SD	P<0.05 to P<0.001 (as marked)	NR	None	NR	Fig3B	Associative	Amplifier	Supports HMGB1-driven amplification of IL-6 production in hypoxic stromal cells.	Does not establish whether cytokine induction is via RAGE vs TLRs; limited replicate number (n=4).	Downstream inflammation linked to HMGB1 manipulation but RAGE dependence not tested.
Huang_2024_IntImmunopharmacol	Fig3_TNFa_HESCmedium	PrimaryCells	Primary HESCs culture medium	Primary HESCs derived from ectopic endometrium of endometriosis patients	Vector-transduced normoxia control and vector+hypoxia as comparator depending on contrast	downstream	TNF-α	ELISA	pg/ml	Culture medium	treatment_effect	up	Hypoxia increased TNF-α vs vector normoxia; HMGB1 overexpression under hypoxia further increased TNF-α vs vector+hypoxia (n=4).	NR	NR	mean±SD	P<0.05 to P<0.001 (as marked)	NR	None	NR	Fig3C	Associative	Amplifier	Supports HMGB1-driven amplification of TNF-α output in hypoxic stromal cells.	Does not establish whether cytokine induction is via RAGE vs TLRs; limited replicate number (n=4).	Downstream inflammation linked to HMGB1 manipulation but RAGE dependence not tested.
Huang_2024_IntImmunopharmacol	Fig3_MCP1_HESCmedium	PrimaryCells	Primary HESCs culture medium	Primary HESCs derived from ectopic endometrium of endometriosis patients	Vector-transduced normoxia control and vector+hypoxia as comparator depending on contrast	downstream	MCP-1	ELISA	pg/ml	Culture medium	treatment_effect	up	Hypoxia increased MCP-1 vs vector normoxia; HMGB1 overexpression under hypoxia further increased MCP-1 vs vector+hypoxia (n=4).	NR	NR	mean±SD	P<0.05 to P<0.001 (as marked)	NR	None	NR	Fig3D	Associative	Amplifier	Supports HMGB1-driven chemokine upregulation under hypoxia with potential relevance to immune-cell recruitment.	Does not establish whether chemokine induction is via RAGE vs TLRs; limited replicate number (n=4).	Downstream inflammation linked to HMGB1 manipulation but RAGE dependence not tested.
Huang_2024_IntImmunopharmacol	Fig4_Beclin1_HESCWB	PrimaryCells	Primary HESCs under hypoxia ± HMGB1 overexpression	Primary HESCs derived from ectopic endometrium of endometriosis patients	Vector+hypoxia as comparator for HMGB1 overexpression effect	downstream	Beclin1	Western blot (ImageJ densitometry; GAPDH control)	relative protein level (a.u.)	Cell lysate	treatment_effect	up	Hypoxia increased Beclin1 vs vector; HMGB1 overexpression under hypoxia further increased Beclin1 vs vector+hypoxia (n=4).	NR	NR	mean±SD (densitometry)	P<0.01 to P<0.001 (as marked)	NR	None	NR	Fig4A-B	Associative	Amplifier	Suggests HMGB1 can enhance autophagy-related marker expression in hypoxic stromal cells (potentially targetable).	Autophagy assessed by marker abundance without flux confirmation; RAGE not tested.	Autophagy readout is HMGB1-associated but receptor pathway unspecified.
Huang_2024_IntImmunopharmacol	Fig4_ATG13_HESCWB	PrimaryCells	Primary HESCs under hypoxia ± HMGB1 overexpression	Primary HESCs derived from ectopic endometrium of endometriosis patients	Vector+hypoxia as comparator for HMGB1 overexpression effect	downstream	ATG13	Western blot (ImageJ densitometry; GAPDH control)	relative protein level (a.u.)	Cell lysate	treatment_effect	up	Hypoxia increased ATG13 vs vector; HMGB1 overexpression under hypoxia further increased ATG13 vs vector+hypoxia (n=4).	NR	NR	mean±SD (densitometry)	P<0.01 to P<0.001 (as marked)	NR	None	NR	Fig4A-C	Associative	Amplifier	Supports HMGB1-linked upregulation of autophagy-related machinery under hypoxia.	Autophagy assessed by marker abundance without flux confirmation; RAGE not tested.	Autophagy readout is HMGB1-associated but receptor pathway unspecified.
Huang_2024_IntImmunopharmacol	Fig4_LC3II_HESCWB	PrimaryCells	Primary HESCs under hypoxia ± HMGB1 overexpression	Primary HESCs derived from ectopic endometrium of endometriosis patients	Vector+hypoxia as comparator for HMGB1 overexpression effect	downstream	LC3-II	Western blot (ImageJ densitometry; GAPDH control)	relative protein level (a.u.)	Cell lysate	treatment_effect	up	Hypoxia increased LC3-II vs vector; HMGB1 overexpression under hypoxia further increased LC3-II vs vector+hypoxia (n=4).	NR	NR	mean±SD (densitometry)	P<0.01 to P<0.001 (as marked)	NR	None	NR	Fig4A-D	Associative	Amplifier	Supports HMGB1-enhanced autophagy-marker abundance in hypoxic stromal cells.	LC3-II abundance does not distinguish increased flux from blocked degradation; RAGE not tested.	Autophagy readout is HMGB1-associated but receptor pathway unspecified.
Huang_2024_IntImmunopharmacol	Fig5_LesionWeight	Animal	Murine endometriosis implant lesions (day 23)	Murine endometriosis model (uterine horn fragments sutured to parietal peritoneum) in WT Hmgb1fl/fl vs Hmgb1 KO (UBC-CreERT2-Hmgb1fl/fl induced by 4-OHT); n=8	WT Hmgb1fl/fl mice in same model (WT-EM)	intervention	Lesion weight	Dissection and weighing	mg	Implant lesion tissue	treatment_effect	down	Hmgb1-deficient mice had decreased implant lesion weight vs WT in EM model (n=8).	NR	NR	mean±SD	P<0.001	NR	None	NR	Fig5B	Associative	Amplifier	Genetic reduction of HMGB1 lowers lesion burden supporting HMGB1 as a therapeutic target candidate.	Endometriosis model is induced implantation and reflects lesion growth/progression; no RAGE-pathway testing.	Outcome supports HMGB1 functional role but not specifically RAGE-mediated.
Huang_2024_IntImmunopharmacol	Fig5_LesionVolume	Animal	Murine endometriosis implant lesions (day 23)	Murine endometriosis model (uterine horn fragments sutured to parietal peritoneum) in WT Hmgb1fl/fl vs Hmgb1 KO (UBC-CreERT2-Hmgb1fl/fl induced by 4-OHT); n=8	WT Hmgb1fl/fl mice in same model (WT-EM)	intervention	Lesion volume	Caliper measurement (volume calculation)	mm^3	Implant lesion tissue	treatment_effect	down	Hmgb1-deficient mice had decreased implant lesion volume vs WT in EM model (n=8).	NR	NR	mean±SD	P<0.001	NR	None	NR	Fig5C	Associative	Amplifier	Genetic reduction of HMGB1 lowers lesion burden supporting HMGB1 as a therapeutic target candidate.	Endometriosis model is induced implantation and reflects lesion growth/progression; no RAGE-pathway testing.	Outcome supports HMGB1 functional role but not specifically RAGE-mediated.
Huang_2024_IntImmunopharmacol	Fig1_HMGB1_WB	HumanTissue/Fluid	Endometrium tissues (normal; eutopic; ectopic endometrioma)	Ovarian endometrioma stage III–IV (revised AFS); cyst diameter ≥3 cm; n=28 (paired eutopic+ectopic)	Healthy fertile women without endometriosis by laparoscopy; n=9 (normal endometrium)	ligand	HMGB1	Western blot (ImageJ densitometry; GAPDH control)	relative protein level (a.u.)	Tissue lysate	ectopic_vs_eutopic	up	HMGB1 protein higher in ectopic vs eutopic and normal; eutopic similar to normal (ns).	NR	NR	mean±SD (densitometry)	P<0.001; ns for eutopic vs normal	NR	None	NR	Fig1A-B	Associative	Consequence	Supports HMGB1 as lesion-associated biomarker/target candidate.	Cross-sectional tissue comparison; cycle phase and hormone exposure NR; no RAGE/AGE measurements.	HMGB1 is a canonical RAGE ligand but receptor not assayed.
Huang_2024_IntImmunopharmacol	Fig1_HMGB1_ELISA	HumanTissue/Fluid	Endometrium tissues (normal; eutopic; ectopic endometrioma)	Ovarian endometrioma stage III–IV (revised AFS); cyst diameter ≥3 cm; n=28 (paired eutopic+ectopic)	Healthy fertile women without endometriosis by laparoscopy; n=9 (normal endometrium)	ligand	HMGB1	ELISA	ng/mg	Tissue homogenate/lysate	ectopic_vs_eutopic	up	HMGB1 concentration higher in ectopic vs eutopic and normal; eutopic similar to normal (ns).	NR	NR	mean±SD	P<0.001; ns for eutopic vs normal	NR	None	NR	Fig1C	Associative	Consequence	Supports HMGB1 as lesion-associated biomarker/target candidate.	Cross-sectional tissue comparison; cycle phase and hormone exposure NR; no RAGE/AGE measurements.	HMGB1 is a canonical RAGE ligand but receptor not assayed.
Huang_2024_IntImmunopharmacol	Fig1_IL1b_Tissue	HumanTissue/Fluid	Endometrium tissues (normal; eutopic; ectopic endometrioma)	Ovarian endometrioma stage III–IV (revised AFS); cyst diameter ≥3 cm; n=28 (paired eutopic+ectopic)	Healthy fertile women without endometriosis by laparoscopy; n=9 (normal endometrium)	downstream	IL-1β	ELISA	pg/mg	Tissue homogenate/lysate	ectopic_vs_eutopic	up	IL-1β higher in ectopic vs eutopic and normal; eutopic similar to normal (ns).	NR	NR	mean±SD	P<0.001; ns for eutopic vs normal	NR	None	NR	Fig1D	Associative	Consequence	Links lesion-associated HMGB1 elevation with increased inflammatory cytokines.	Does not establish receptor pathway (RAGE vs TLR); cycle phase/hormones NR; no peritoneal fluid data.	Measured as downstream readout of HMGB1-associated inflammation.
Huang_2024_IntImmunopharmacol	Fig1_IL6_Tissue	HumanTissue/Fluid	Endometrium tissues (normal; eutopic; ectopic endometrioma)	Ovarian endometrioma stage III–IV (revised AFS); cyst diameter ≥3 cm; n=28 (paired eutopic+ectopic)	Healthy fertile women without endometriosis by laparoscopy; n=9 (normal endometrium)	downstream	IL-6	ELISA	pg/mg	Tissue homogenate/lysate	ectopic_vs_eutopic	up	IL-6 higher in ectopic vs eutopic and normal; eutopic similar to normal (ns).	NR	NR	mean±SD	P<0.001; ns for eutopic vs normal	NR	None	NR	Fig1E	Associative	Consequence	Links lesion-associated HMGB1 elevation with increased inflammatory cytokines.	Does not establish receptor pathway (RAGE vs TLR); cycle phase/hormones NR; no peritoneal fluid data.	Measured as downstream readout of HMGB1-associated inflammation.
Huang_2024_IntImmunopharmacol	Fig1_TNFa_Tissue	HumanTissue/Fluid	Endometrium tissues (normal; eutopic; ectopic endometrioma)	Ovarian endometrioma stage III–IV (revised AFS); cyst diameter ≥3 cm; n=28 (paired eutopic+ectopic)	Healthy fertile women without endometriosis by laparoscopy; n=9 (normal endometrium)	downstream	TNF-α	ELISA	pg/mg	Tissue homogenate/lysate	ectopic_vs_eutopic	up	TNF-α higher in ectopic vs eutopic and normal; eutopic similar to normal (ns).	NR	NR	mean±SD	P<0.001; ns for eutopic vs normal	NR	None	NR	Fig1F	Associative	Consequence	Links lesion-associated HMGB1 elevation with increased inflammatory cytokines.	Does not establish receptor pathway (RAGE vs TLR); cycle phase/hormones NR; no peritoneal fluid data.	Measured as downstream readout of HMGB1-associated inflammation.
Huang_2024_IntImmunopharmacol	Fig1_MCP1_Tissue	HumanTissue/Fluid	Endometrium tissues (normal; eutopic; ectopic endometrioma)	Ovarian endometrioma stage III–IV (revised AFS); cyst diameter ≥3 cm; n=28 (paired eutopic+ectopic)	Healthy fertile women without endometriosis by laparoscopy; n=9 (normal endometrium)	downstream	MCP-1	ELISA	pg/mg	Tissue homogenate/lysate	ectopic_vs_eutopic	up	MCP-1 higher in ectopic vs eutopic and normal; eutopic similar to normal (ns).	NR	NR	mean±SD	P<0.001; ns for eutopic vs normal	NR	None	NR	Fig1G	Associative	Consequence	Links lesion-associated HMGB1 elevation with chemokine upregulation.	Does not establish receptor pathway (RAGE vs TLR); cycle phase/hormones NR; no peritoneal fluid data.	Measured as downstream readout of HMGB1-associated inflammation.
Huang_2024_IntImmunopharmacol	Fig1_Beclin1_TissueWB	HumanTissue/Fluid	Endometrium tissues (normal; eutopic; ectopic endometrioma)	Ovarian endometrioma stage III–IV (revised AFS); cyst diameter ≥3 cm; n=28 (paired eutopic+ectopic)	Healthy fertile women without endometriosis by laparoscopy; n=9 (normal endometrium)	downstream	Beclin1	Western blot (ImageJ densitometry; GAPDH control)	relative protein level (a.u.)	Tissue lysate	ectopic_vs_eutopic	up	Beclin1 higher in ectopic vs eutopic and normal; eutopic similar to normal (ns).	NR	NR	mean±SD (densitometry)	P<0.001; ns for eutopic vs normal	NR	None	NR	Fig1H-I	Associative	Consequence	Suggests increased autophagy marker expression in ectopic lesions alongside HMGB1 elevation.	Autophagy inference based on marker abundance (no flux assays); no receptor (RAGE/TLR) testing.	Autophagy markers treated as HMGB1-associated downstream readouts.
Huang_2024_IntImmunopharmacol	Fig1_ATG13_TissueWB	HumanTissue/Fluid	Endometrium tissues (normal; eutopic; ectopic endometrioma)	Ovarian endometrioma stage III–IV (revised AFS); cyst diameter ≥3 cm; n=28 (paired eutopic+ectopic)	Healthy fertile women without endometriosis by laparoscopy; n=9 (normal endometrium)	downstream	ATG13	Western blot (ImageJ densitometry; GAPDH control)	relative protein level (a.u.)	Tissue lysate	ectopic_vs_eutopic	up	ATG13 higher in ectopic vs eutopic and normal; eutopic similar to normal (ns).	NR	NR	mean±SD (densitometry)	P<0.001; ns for eutopic vs normal	NR	None	NR	Fig1H-J	Associative	Consequence	Suggests increased autophagy-related protein expression in ectopic lesions.	Autophagy inference based on marker abundance (no flux assays); no receptor (RAGE/TLR) testing.	Autophagy markers treated as HMGB1-associated downstream readouts.
Huang_2024_IntImmunopharmacol	Fig1_LC3II_TissueWB	HumanTissue/Fluid	Endometrium tissues (normal; eutopic; ectopic endometrioma)	Ovarian endometrioma stage III–IV (revised AFS); cyst diameter ≥3 cm; n=28 (paired eutopic+ectopic)	Healthy fertile women without endometriosis by laparoscopy; n=9 (normal endometrium)	downstream	LC3-II	Western blot (ImageJ densitometry; GAPDH control)	relative protein level (a.u.)	Tissue lysate	ectopic_vs_eutopic	up	LC3-II higher in ectopic vs eutopic and normal; eutopic similar to normal (ns).	NR	NR	mean±SD (densitometry)	P<0.001; ns for eutopic vs normal	NR	None	NR	Fig1H-K	Associative	Consequence	Suggests increased autophagy marker abundance in ectopic lesions.	Autophagy inference based on LC3-II abundance without flux controls; no receptor (RAGE/TLR) testing.	Autophagy markers treated as HMGB1-associated downstream readouts.
Huang_2024_IntImmunopharmacol	Fig6_IL1b_Implant	Animal	Implant lesions cytokine content	WT-EM vs KO-EM groups in murine endometriosis model; n=4	WT-Sham and KO-Sham controls shown; primary contrast KO-EM vs WT-EM	downstream	IL-1β	ELISA	pg/mg	Implant lesion homogenate/lysate	treatment_effect	down	IL-1β increased in WT-EM vs WT-Sham and decreased in KO-EM vs WT-EM; KO-Sham similar to WT-Sham (ns) (n=4).	NR	NR	mean±SD	P<0.05 to P<0.001 (as marked); ns for shams	NR	None	NR	Fig6A	Associative	Amplifier	Implies HMGB1 promotes inflammatory milieu in lesions and that reducing HMGB1 dampens cytokine burden.	No cellular source mapping for cytokines; no receptor (RAGE/TLR) dissection.	Downstream inflammation reduced by HMGB1 loss but not linked specifically to RAGE.
Huang_2024_IntImmunopharmacol	Fig6_IL6_Implant	Animal	Implant lesions cytokine content	WT-EM vs KO-EM groups in murine endometriosis model; n=4	WT-Sham and KO-Sham controls shown; primary contrast KO-EM vs WT-EM	downstream	IL-6	ELISA	pg/mg	Implant lesion homogenate/lysate	treatment_effect	down	IL-6 increased in WT-EM vs WT-Sham and decreased in KO-EM vs WT-EM; KO-Sham similar to WT-Sham (ns) (n=4).	NR	NR	mean±SD	P<0.05 to P<0.001 (as marked); ns for shams	NR	None	NR	Fig6B	Associative	Amplifier	Implies HMGB1 supports lesion IL-6 elevation and may be a therapeutic node.	No receptor pathway tested; small n for cytokine assays (n=4).	Downstream inflammation reduced by HMGB1 loss but not linked specifically to RAGE.
Huang_2024_IntImmunopharmacol	Fig6_TNFa_Implant	Animal	Implant lesions cytokine content	WT-EM vs KO-EM groups in murine endometriosis model; n=4	WT-Sham and KO-Sham controls shown; primary contrast KO-EM vs WT-EM	downstream	TNF-α	ELISA	pg/mg	Implant lesion homogenate/lysate	treatment_effect	down	TNF-α increased in WT-EM vs WT-Sham and decreased in KO-EM vs WT-EM; KO-Sham similar to WT-Sham (ns) (n=4).	NR	NR	mean±SD	P<0.05 to P<0.001 (as marked); ns for shams	NR	None	NR	Fig6C	Associative	Amplifier	Implies HMGB1 contributes to TNF-α elevation in lesion tissue.	No receptor pathway tested; cytokines measured in bulk tissue.	Downstream inflammation reduced by HMGB1 loss but not linked specifically to RAGE.
Huang_2024_IntImmunopharmacol	Fig6_MCP1_Implant	Animal	Implant lesions cytokine content	WT-EM vs KO-EM groups in murine endometriosis model; n=4	WT-Sham and KO-Sham controls shown; primary contrast KO-EM vs WT-EM	downstream	MCP-1	ELISA	pg/mg	Implant lesion homogenate/lysate	treatment_effect	down	MCP-1 increased in WT-EM vs WT-Sham and decreased in KO-EM vs WT-EM; KO-Sham similar to WT-Sham (ns) (n=4).	NR	NR	mean±SD	P<0.05 to P<0.001 (as marked); ns for shams	NR	None	NR	Fig6D	Associative	Amplifier	Implies HMGB1 supports chemokine production in lesions with potential impact on immune recruitment.	No receptor pathway tested; cytokines measured in bulk tissue.	Downstream inflammation reduced by HMGB1 loss but not linked specifically to RAGE.
Huang_2024_IntImmunopharmacol	Fig6_IL1b_MESCmedium	PrimaryCells	Primary mouse endometrial stromal cells (MESCs) culture medium	Primary MESCs derived from WT vs Hmgb1 KO mice exposed to hypoxia (1% O2) (n=4)	WT-control and KO-control under normoxia shown; primary contrast KO-hypoxia vs WT-hypoxia	downstream	IL-1β	ELISA	pg/ml	Culture medium	treatment_effect	down	Under hypoxia IL-1β production was lower in KO MESCs vs WT MESCs; KO-control similar to WT-control (ns) (n=4).	NR	NR	mean±SD	P<0.05 to P<0.001 (as marked); ns for controls	NR	None	NR	Fig6E	Associative	Amplifier	Supports stromal-cell intrinsic contribution of HMGB1 to hypoxia-associated cytokine production.	Primary cell culture may not represent lesion cellular diversity; no receptor (RAGE/TLR) testing.	Mechanistically links HMGB1 to hypoxia-enhanced cytokine output but not RAGE dependence.
Huang_2024_IntImmunopharmacol	Fig6_IL6_MESCmedium	PrimaryCells	Primary mouse endometrial stromal cells (MESCs) culture medium	Primary MESCs derived from WT vs Hmgb1 KO mice exposed to hypoxia (1% O2) (n=4)	WT-control and KO-control under normoxia shown; primary contrast KO-hypoxia vs WT-hypoxia	downstream	IL-6	ELISA	pg/ml	Culture medium	treatment_effect	down	Under hypoxia IL-6 production was lower in KO MESCs vs WT MESCs; KO-control similar to WT-control (ns) (n=4).	NR	NR	mean±SD	P<0.05 to P<0.001 (as marked); ns for controls	NR	None	NR	Fig6F	Associative	Amplifier	Supports HMGB1 contribution to stromal IL-6 production under hypoxia.	No receptor pathway tested; small n (n=4).	Mechanistically links HMGB1 to hypoxia-enhanced cytokine output but not RAGE dependence.
Huang_2024_IntImmunopharmacol	Fig6_TNFa_MESCmedium	PrimaryCells	Primary mouse endometrial stromal cells (MESCs) culture medium	Primary MESCs derived from WT vs Hmgb1 KO mice exposed to hypoxia (1% O2) (n=4)	WT-control and KO-control under normoxia shown; primary contrast KO-hypoxia vs WT-hypoxia	downstream	TNF-α	ELISA	pg/ml	Culture medium	treatment_effect	down	Under hypoxia TNF-α production was lower in KO MESCs vs WT MESCs; KO-control similar to WT-control (ns) (n=4).	NR	NR	mean±SD	P<0.05 to P<0.001 (as marked); ns for controls	NR	None	NR	Fig6G	Associative	Amplifier	Supports HMGB1 contribution to stromal TNF-α production under hypoxia.	No receptor pathway tested; limited replicates.	Mechanistically links HMGB1 to hypoxia-enhanced cytokine output but not RAGE dependence.
Huang_2024_IntImmunopharmacol	Fig6_MCP1_MESCmedium	PrimaryCells	Primary mouse endometrial stromal cells (MESCs) culture medium	Primary MESCs derived from WT vs Hmgb1 KO mice exposed to hypoxia (1% O2) (n=4)	WT-control and KO-control under normoxia shown; primary contrast KO-hypoxia vs WT-hypoxia	downstream	MCP-1	ELISA	pg/ml	Culture medium	treatment_effect	down	Under hypoxia MCP-1 production was lower in KO MESCs vs WT MESCs; KO-control similar to WT-control (ns) (n=4).	NR	NR	mean±SD	P<0.05 to P<0.001 (as marked); ns for controls	NR	None	NR	Fig6H	Associative	Amplifier	Supports HMGB1 contribution to stromal chemokine production under hypoxia.	No receptor pathway tested; limited replicates.	Mechanistically links HMGB1 to hypoxia-enhanced cytokine output but not RAGE dependence.
Huang_2024_IntImmunopharmacol	Fig7_HMGB1_ImplantWB	Animal	Implant lesion protein expression (WT vs KO; sham vs EM)	WT-EM vs KO-EM groups in murine endometriosis model; n=4	WT-Sham and KO-Sham controls shown; primary contrast KO-EM vs WT-EM	ligand	HMGB1	Western blot (ImageJ densitometry; GAPDH control)	relative protein level (a.u.)	Implant lesion lysate	treatment_effect	down	HMGB1 signal present/upregulated in WT-EM implants and absent (nd) in KO groups (n=4).	NR	NR	mean±SD (densitometry)	P<0.05 to P<0.001 (as marked)	NR	None	NR	Fig7A-B	Associative	Amplifier	Validates HMGB1 deletion in the model and supports HMGB1 as an actionable upstream mediator.	No RAGE pathway interrogation; bulk tissue WB.	HMGB1 is an extracellular ligand candidate but receptor not tested.
Huang_2024_IntImmunopharmacol	Fig7_Beclin1_ImplantWB	Animal	Implant lesion autophagy marker expression	WT-EM vs KO-EM groups in murine endometriosis model; n=4	WT-Sham and KO-Sham controls shown; primary contrast KO-EM vs WT-EM	downstream	Beclin1	Western blot (ImageJ densitometry; GAPDH control)	relative protein level (a.u.)	Implant lesion lysate	treatment_effect	down	Beclin1 increased in WT-EM vs WT-Sham and decreased in KO-EM vs WT-EM; KO-Sham similar to WT-Sham (ns) (n=4).	NR	NR	mean±SD (densitometry)	P<0.01 to P<0.001 (as marked); ns for shams	NR	None	NR	Fig7A-C	Associative	Amplifier	Supports HMGB1-dependent elevation of autophagy-related markers in lesions as a potentially targetable pathway.	Autophagy inferred from marker levels without flux assays; no receptor pathway testing.	Downstream effect of HMGB1 loss; RAGE dependence untested.
Huang_2024_IntImmunopharmacol	Fig7_ATG13_ImplantWB	Animal	Implant lesion autophagy marker expression	WT-EM vs KO-EM groups in murine endometriosis model; n=4	WT-Sham and KO-Sham controls shown; primary contrast KO-EM vs WT-EM	downstream	ATG13	Western blot (ImageJ densitometry; GAPDH control)	relative protein level (a.u.)	Implant lesion lysate	treatment_effect	down	ATG13 increased in WT-EM vs WT-Sham and decreased in KO-EM vs WT-EM; KO-Sham similar to WT-Sham (ns) (n=4).	NR	NR	mean±SD (densitometry)	P<0.01 to P<0.001 (as marked); ns for shams	NR	None	NR	Fig7A-D	Associative	Amplifier	Supports HMGB1-dependent upregulation of autophagy machinery in lesions.	Autophagy inferred from marker levels without flux assays; no receptor pathway testing.	Downstream effect of HMGB1 loss; RAGE dependence untested.
Huang_2024_IntImmunopharmacol	Fig7_LC3II_ImplantWB	Animal	Implant lesion autophagy marker expression	WT-EM vs KO-EM groups in murine endometriosis model; n=4	WT-Sham and KO-Sham controls shown; primary contrast KO-EM vs WT-EM	downstream	LC3-II	Western blot (ImageJ densitometry; GAPDH control)	relative protein level (a.u.)	Implant lesion lysate	treatment_effect	down	LC3-II increased in WT-EM vs WT-Sham and decreased in KO-EM vs WT-EM; KO-Sham similar to WT-Sham (ns) (n=4).	NR	NR	mean±SD (densitometry)	P<0.01 to P<0.001 (as marked); ns for shams	NR	None	NR	Fig7A-E	Associative	Amplifier	Supports HMGB1-dependent elevation of LC3-II in lesions suggesting altered autophagy-state with HMGB1 as upstream regulator.	LC3-II abundance cannot distinguish flux vs blockade; no receptor pathway testing.	Downstream effect of HMGB1 loss; RAGE dependence untested.
Huang_2024_IntImmunopharmacol	Fig7_Beclin1_MESCWB	PrimaryCells	Cultured MESCs protein expression under hypoxia	Primary MESCs derived from WT vs Hmgb1 KO mice exposed to hypoxia (1% O2) (n=4)	WT-hypoxia as comparator for KO-hypoxia	downstream	Beclin1	Western blot (ImageJ densitometry; GAPDH control)	relative protein level (a.u.)	Cell lysate	treatment_effect	down	Under hypoxia Beclin1 protein level was decreased in KO MESCs vs WT MESCs (n=4).	NR	NR	mean±SD (densitometry)	P<0.01 to P<0.001 (as marked)	NR	None	NR	Fig7F-G	Associative	Amplifier	Supports a stromal-cell intrinsic role for HMGB1 in regulating autophagy-marker abundance under hypoxia.	No autophagy flux confirmation; no RAGE/TLR pathway interrogation.	Mechanistic link is HMGB1-dependent but receptor dependence not tested.
Huang_2024_IntImmunopharmacol	Fig7_ATG13_MESCWB	PrimaryCells	Cultured MESCs protein expression under hypoxia	Primary MESCs derived from WT vs Hmgb1 KO mice exposed to hypoxia (1% O2) (n=4)	WT-hypoxia as comparator for KO-hypoxia	downstream	ATG13	Western blot (ImageJ densitometry; GAPDH control)	relative protein level (a.u.)	Cell lysate	treatment_effect	down	Under hypoxia ATG13 protein level was decreased in KO MESCs vs WT MESCs (n=4).	NR	NR	mean±SD (densitometry)	P<0.01 to P<0.001 (as marked)	NR	None	NR	Fig7F-H	Associative	Amplifier	Supports HMGB1 contribution to autophagy-related machinery in hypoxic stromal cells.	No autophagy flux confirmation; no RAGE/TLR pathway interrogation.	Mechanistic link is HMGB1-dependent but receptor dependence not tested.
Huang_2024_IntImmunopharmacol	Fig7_LC3II_MESCWB	PrimaryCells	Cultured MESCs protein expression under hypoxia	Primary MESCs derived from WT vs Hmgb1 KO mice exposed to hypoxia (1% O2) (n=4)	WT-hypoxia as comparator for KO-hypoxia	downstream	LC3-II	Western blot (ImageJ densitometry; GAPDH control)	relative protein level (a.u.)	Cell lysate	treatment_effect	down	Under hypoxia LC3-II protein level was decreased in KO MESCs vs WT MESCs (n=4).	NR	NR	mean±SD (densitometry)	P<0.01 to P<0.001 (as marked)	NR	None	NR	Fig7F-I	Associative	Amplifier	Supports HMGB1 contribution to LC3-II abundance under hypoxia in stromal cells.	LC3-II abundance without flux assays; no RAGE/TLR pathway interrogation.	Mechanistic link is HMGB1-dependent but receptor dependence not tested.
Huang_2024_IntImmunopharmacol	Fig2_HMGB1_CellWB	PrimaryCells	Primary human endometrial stromal cells (HESCs) from ectopic endometrium	Primary HESCs derived from ectopic endometrium of endometriosis patients	Vector-transduced HESCs under normoxia (control) and/or vector under hypoxia (1% O2) depending on comparison	ligand	HMGB1	Western blot (ImageJ densitometry; GAPDH control)	relative protein level (a.u.)	Cell lysate	treatment_effect	up	HMGB1 overexpression increased cellular HMGB1 vs vector; hypoxia increased HMGB1 in vector cells; HMGB1+hypoxia highest (n=4).	NR	NR	mean±SD (densitometry)	P<0.05 to P<0.001 (as marked)	NR	None	NR	Fig2A-B	Associative	Amplifier	Supports HMGB1 induction by hypoxia and feasibility of ligand-targeted modulation at the stromal-cell level.	In vitro hypoxia model may not mirror in vivo lesion microenvironment; RAGE not tested.	HMGB1 is a RAGE ligand but no receptor perturbation performed.
Huang_2024_IntImmunopharmacol	Fig2_HMGB1_SecretedELISA	PrimaryCells	Primary human endometrial stromal cells (HESCs) culture supernatant	Primary HESCs derived from ectopic endometrium of endometriosis patients	Vector-transduced HESCs under normoxia (control) and/or vector under hypoxia (1% O2) depending on comparison	ligand	HMGB1	ELISA	pg/ml	Culture supernatant	treatment_effect	up	Secreted HMGB1 increased with HMGB1 overexpression vs vector under both normoxia and hypoxia; hypoxia increased secreted HMGB1; HMGB1+hypoxia highest (n=4).	NR	NR	mean±SD	P<0.05 to P<0.001 (as marked)	NR	None	NR	Fig2C	Associative	Amplifier	Positions extracellular HMGB1 (a RAGE ligand) as a hypoxia-responsive mediator that could be therapeutically intercepted.	No assessment of redox/isoforms of HMGB1; no RAGE/TLR pathway testing.	Secreted HMGB1 is the axis-relevant readout (extracellular ligand).
Huang_2024_IntImmunopharmacol	Fig3_IL1b_HESCmedium	PrimaryCells	Primary HESCs culture medium	Primary HESCs derived from ectopic endometrium of endometriosis patients	Vector-transduced normoxia control and vector+hypoxia as comparator depending on contrast	downstream	IL-1β	ELISA	pg/ml	Culture medium	treatment_effect	up	Hypoxia increased IL-1β vs vector normoxia; HMGB1 overexpression under hypoxia further increased IL-1β vs vector+hypoxia (n=4).	NR	NR	mean±SD	P<0.05 to P<0.001 (as marked)	NR	None	NR	Fig3A	Associative	Amplifier	Supports HMGB1-driven amplification of inflammatory cytokine output in hypoxic stromal cells.	Does not establish whether cytokine induction is via RAGE vs TLRs; limited replicate number (n=4).	Downstream inflammation linked to HMGB1 manipulation but RAGE dependence not tested.
Huang_2024_IntImmunopharmacol	Fig3_IL6_HESCmedium	PrimaryCells	Primary HESCs culture medium	Primary HESCs derived from ectopic endometrium of endometriosis patients	Vector-transduced normoxia control and vector+hypoxia as comparator depending on contrast	downstream	IL-6	ELISA	pg/ml	Culture medium	treatment_effect	up	Hypoxia increased IL-6 vs vector normoxia; HMGB1 overexpression under hypoxia further increased IL-6 vs vector+hypoxia (n=4).	NR	NR	mean±SD	P<0.05 to P<0.001 (as marked)	NR	None	NR	Fig3B	Associative	Amplifier	Supports HMGB1-driven amplification of IL-6 production in hypoxic stromal cells.	Does not establish whether cytokine induction is via RAGE vs TLRs; limited replicate number (n=4).	Downstream inflammation linked to HMGB1 manipulation but RAGE dependence not tested.
Huang_2024_IntImmunopharmacol	Fig3_TNFa_HESCmedium	PrimaryCells	Primary HESCs culture medium	Primary HESCs derived from ectopic endometrium of endometriosis patients	Vector-transduced normoxia control and vector+hypoxia as comparator depending on contrast	downstream	TNF-α	ELISA	pg/ml	Culture medium	treatment_effect	up	Hypoxia increased TNF-α vs vector normoxia; HMGB1 overexpression under hypoxia further increased TNF-α vs vector+hypoxia (n=4).	NR	NR	mean±SD	P<0.05 to P<0.001 (as marked)	NR	None	NR	Fig3C	Associative	Amplifier	Supports HMGB1-driven amplification of TNF-α output in hypoxic stromal cells.	Does not establish whether cytokine induction is via RAGE vs TLRs; limited replicate number (n=4).	Downstream inflammation linked to HMGB1 manipulation but RAGE dependence not tested.
Huang_2024_IntImmunopharmacol	Fig3_MCP1_HESCmedium	PrimaryCells	Primary HESCs culture medium	Primary HESCs derived from ectopic endometrium of endometriosis patients	Vector-transduced normoxia control and vector+hypoxia as comparator depending on contrast	downstream	MCP-1	ELISA	pg/ml	Culture medium	treatment_effect	up	Hypoxia increased MCP-1 vs vector normoxia; HMGB1 overexpression under hypoxia further increased MCP-1 vs vector+hypoxia (n=4).	NR	NR	mean±SD	P<0.05 to P<0.001 (as marked)	NR	None	NR	Fig3D	Associative	Amplifier	Supports HMGB1-driven chemokine upregulation under hypoxia with potential relevance to immune-cell recruitment.	Does not establish whether chemokine induction is via RAGE vs TLRs; limited replicate number (n=4).	Downstream inflammation linked to HMGB1 manipulation but RAGE dependence not tested.
Huang_2024_IntImmunopharmacol	Fig4_Beclin1_HESCWB	PrimaryCells	Primary HESCs under hypoxia ± HMGB1 overexpression	Primary HESCs derived from ectopic endometrium of endometriosis patients	Vector+hypoxia as comparator for HMGB1 overexpression effect	downstream	Beclin1	Western blot (ImageJ densitometry; GAPDH control)	relative protein level (a.u.)	Cell lysate	treatment_effect	up	Hypoxia increased Beclin1 vs vector; HMGB1 overexpression under hypoxia further increased Beclin1 vs vector+hypoxia (n=4).	NR	NR	mean±SD (densitometry)	P<0.01 to P<0.001 (as marked)	NR	None	NR	Fig4A-B	Associative	Amplifier	Suggests HMGB1 can enhance autophagy-related marker expression in hypoxic stromal cells (potentially targetable).	Autophagy assessed by marker abundance without flux confirmation; RAGE not tested.	Autophagy readout is HMGB1-associated but receptor pathway unspecified.
Huang_2024_IntImmunopharmacol	Fig4_ATG13_HESCWB	PrimaryCells	Primary HESCs under hypoxia ± HMGB1 overexpression	Primary HESCs derived from ectopic endometrium of endometriosis patients	Vector+hypoxia as comparator for HMGB1 overexpression effect	downstream	ATG13	Western blot (ImageJ densitometry; GAPDH control)	relative protein level (a.u.)	Cell lysate	treatment_effect	up	Hypoxia increased ATG13 vs vector; HMGB1 overexpression under hypoxia further increased ATG13 vs vector+hypoxia (n=4).	NR	NR	mean±SD (densitometry)	P<0.01 to P<0.001 (as marked)	NR	None	NR	Fig4A-C	Associative	Amplifier	Supports HMGB1-linked upregulation of autophagy-related machinery under hypoxia.	Autophagy assessed by marker abundance without flux confirmation; RAGE not tested.	Autophagy readout is HMGB1-associated but receptor pathway unspecified.
Huang_2024_IntImmunopharmacol	Fig4_LC3II_HESCWB	PrimaryCells	Primary HESCs under hypoxia ± HMGB1 overexpression	Primary HESCs derived from ectopic endometrium of endometriosis patients	Vector+hypoxia as comparator for HMGB1 overexpression effect	downstream	LC3-II	Western blot (ImageJ densitometry; GAPDH control)	relative protein level (a.u.)	Cell lysate	treatment_effect	up	Hypoxia increased LC3-II vs vector; HMGB1 overexpression under hypoxia further increased LC3-II vs vector+hypoxia (n=4).	NR	NR	mean±SD (densitometry)	P<0.01 to P<0.001 (as marked)	NR	None	NR	Fig4A-D	Associative	Amplifier	Supports HMGB1-enhanced autophagy-marker abundance in hypoxic stromal cells.	LC3-II abundance does not distinguish increased flux from blocked degradation; RAGE not tested.	Autophagy readout is HMGB1-associated but receptor pathway unspecified.
Huang_2024_IntImmunopharmacol	Fig5_LesionWeight	Animal	Murine endometriosis implant lesions (day 23)	Murine endometriosis model (uterine horn fragments sutured to parietal peritoneum) in WT Hmgb1fl/fl vs Hmgb1 KO (UBC-CreERT2-Hmgb1fl/fl induced by 4-OHT); n=8	WT Hmgb1fl/fl mice in same model (WT-EM)	intervention	Lesion weight	Dissection and weighing	mg	Implant lesion tissue	treatment_effect	down	Hmgb1-deficient mice had decreased implant lesion weight vs WT in EM model (n=8).	NR	NR	mean±SD	P<0.001	NR	None	NR	Fig5B	Associative	Amplifier	Genetic reduction of HMGB1 lowers lesion burden supporting HMGB1 as a therapeutic target candidate.	Endometriosis model is induced implantation and reflects lesion growth/progression; no RAGE-pathway testing.	Outcome supports HMGB1 functional role but not specifically RAGE-mediated.
Huang_2024_IntImmunopharmacol	Fig5_LesionVolume	Animal	Murine endometriosis implant lesions (day 23)	Murine endometriosis model (uterine horn fragments sutured to parietal peritoneum) in WT Hmgb1fl/fl vs Hmgb1 KO (UBC-CreERT2-Hmgb1fl/fl induced by 4-OHT); n=8	WT Hmgb1fl/fl mice in same model (WT-EM)	intervention	Lesion volume	Caliper measurement (volume calculation)	mm^3	Implant lesion tissue	treatment_effect	down	Hmgb1-deficient mice had decreased implant lesion volume vs WT in EM model (n=8).	NR	NR	mean±SD	P<0.001	NR	None	NR	Fig5C	Associative	Amplifier	Genetic reduction of HMGB1 lowers lesion burden supporting HMGB1 as a therapeutic target candidate.	Endometriosis model is induced implantation and reflects lesion growth/progression; no RAGE-pathway testing.	Outcome supports HMGB1 functional role but not specifically RAGE-mediated.
Huang_2024_IntImmunopharmacol	Fig6_IL1β_Implant	Animal	Implant lesions cytokine content	WT-EM vs KO-EM groups in murine endometriosis model; n=4	WT-Sham and KO-Sham controls shown; primary contrast KO-EM vs WT-EM	downstream	IL-1β	ELISA	pg/mg	Implant lesion homogenate/lysate	treatment_effect	down	IL-1β increased in WT-EM vs WT-Sham and decreased in KO-EM vs WT-EM; KO-Sham similar to WT-Sham (ns) (n=4).	NR	NR	mean±SD	P<0.05 to P<0.001 (as marked); ns for shams	NR	None	NR	Fig6A	Associative	Amplifier	Implies HMGB1 promotes inflammatory milieu.	No cellular source mapping for cytokines; no receptor (RAGE/TLR) dissection.	Downstream inflammation reduced by HMGB1 loss but not linked specifically to RAGE.
Huang_2024_IntImmunopharmacol	Fig6_IL6_Implant	Animal	Implant lesions cytokine content	WT-EM vs KO-EM groups in murine endometriosis model; n=4	WT-Sham and KO-Sham controls shown; primary contrast KO-EM vs WT-EM	downstream	IL-6	ELISA	pg/mg	Implant lesion homogenate/lysate	treatment_effect	down	IL-6 increased in WT-EM vs WT-Sham and decreased in KO-EM vs WT-EM; KO-Sham similar to WT-Sham (ns) (n=4).	NR	NR	mean±SD	P<0.05 to P<0.001 (as marked); ns for shams	NR	None	NR	Fig6B	Associative	Amplifier	Implies HMGB1 supports lesion IL-6 elevation and may be a therapeutic node.	No receptor pathway tested; small n for cytokine assays (n=4).	Downstream inflammation reduced by HMGB1 loss but not linked specifically to RAGE.
Huang_2024_IntImmunopharmacol	Fig6_TNFa_Implant	Animal	Implant lesions cytokine content	WT-EM vs KO-EM groups in murine endometriosis model; n=4	WT-Sham and KO-Sham controls shown; primary contrast KO-EM vs WT-EM	downstream	TNF-α	ELISA	pg/mg	Implant lesion homogenate/lysate	treatment_effect	down	TNF-α increased in WT-EM vs WT-Sham and decreased in KO-EM vs WT-EM; KO-Sham similar to WT-Sham (ns) (n=4).	NR	NR	mean±SD	P<0.05 to P<0.001 (as marked); ns for shams	NR	None	NR	Fig6C	Associative	Amplifier	Implies HMGB1 contributes to TNF-α elevation in lesion tissue.	No receptor pathway tested; cytokines measured in bulk tissue.	Downstream inflammation reduced by HMGB1 loss but not linked specifically to RAGE.
Huang_2024_IntImmunopharmacol	Fig6_MCP1_Implant	Animal	Implant lesions cytokine content	WT-EM vs KO-EM groups in murine endometriosis model; n=4	WT-Sham and KO-Sham controls shown; primary contrast KO-EM vs WT-EM	downstream	MCP-1	ELISA	pg/mg	Implant lesion homogenate/lysate	treatment_effect	down	MCP-1 increased in WT-EM vs WT-Sham and decreased in KO-EM vs WT-EM; KO-Sham similar to WT-Sham (ns) (n=4).	NR	NR	mean±SD	P<0.05 to P<0.001 (as marked); ns for shams	NR	None	NR	Fig6D	Associative	Amplifier	Implies HMGB1 supports chemokine production in lesions with potential impact on immune recruitment.	No receptor pathway tested; cytokines measured in bulk tissue.	Downstream inflammation reduced by HMGB1 loss but not linked specifically to RAGE.
Huang_2024_IntImmunopharmacol	Fig6_IL1β_MESCmedium	PrimaryCells	Primary mouse endometrial stromal cells (MESCs) culture medium	Primary MESCs derived from WT vs Hmgb1 KO mice exposed to hypoxia (1% O2) (n=4)	WT-control and KO-control under normoxia shown; primary contrast KO-hypoxia vs WT-hypoxia	downstream	IL-1β	ELISA	pg/ml	Culture medium	treatment_effect	down	Under hypoxia IL-1β production was lower in KO MESCs vs WT MESCs; KO-control similar to WT-control (ns) (n=4).	NR	NR	mean±SD	P<0.05 to P<0.001 (as marked); ns for controls	NR	None	NR	Fig6E	Associative	Amplifier	Supports stromal-cell intrinsic contribution of HMGB1 to hypoxia-associated cytokine production.	Primary cell culture may not represent lesion cellular diversity; no receptor (RAGE/TLR) testing.	Mechanistically links HMGB1 to hypoxia-enhanced cytokine output but not RAGE dependence.
Huang_2024_IntImmunopharmacol	Fig6_IL6_MESCmedium	PrimaryCells	Primary mouse endometrial stromal cells (MESCs) culture medium	Primary MESCs derived from WT vs Hmgb1 KO mice exposed to hypoxia (1% O2) (n=4)	WT-control and KO-control under normoxia shown; primary contrast KO-hypoxia vs WT-hypoxia	downstream	IL-6	ELISA	pg/ml	Culture medium	treatment_effect	down	Under hypoxia IL-6 production was lower in KO MESCs vs WT MESCs; KO-control similar to WT-control (ns) (n=4).	NR	NR	mean±SD	P<0.05 to P<0.001 (as marked); ns for controls	NR	None	NR	Fig6F	Associative	Amplifier	Supports HMGB1 contribution to stromal IL-6 production under hypoxia.	No receptor pathway tested; small n (n=4).	Mechanistically links HMGB1 to hypoxia-enhanced cytokine output but not RAGE dependence.
Huang_2024_IntImmunopharmacol	Fig6_TNFa_MESCmedium	PrimaryCells	Primary mouse endometrial stromal cells (MESCs) culture medium	Primary MESCs derived from WT vs Hmgb1 KO mice exposed to hypoxia (1% O2) (n=4)	WT-control and KO-control under normoxia shown; primary contrast KO-hypoxia vs WT-hypoxia	downstream	TNF-α	ELISA	pg/ml	Culture medium	treatment_effect	down	Under hypoxia TNF-α production was lower in KO MESCs vs WT MESCs; KO-control similar to WT-control (ns) (n=4).	NR	NR	mean±SD	P<0.05 to P<0.001 (as marked); ns for controls	NR	None	NR	Fig6G	Associative	Amplifier	Supports HMGB1 contribution to stromal TNF-α production under hypoxia.	No receptor pathway tested; limited replicates.	Mechanistically links HMGB1 to hypoxia-enhanced cytokine output but not RAGE dependence.
Huang_2024_IntImmunopharmacol	Fig6_MCP1_MESCmedium	PrimaryCells	Primary mouse endometrial stromal cells (MESCs) culture medium	Primary MESCs derived from WT vs Hmgb1 KO mice exposed to hypoxia (1% O2) (n=4)	WT-control and KO-control under normoxia shown; primary contrast KO-hypoxia vs WT-hypoxia	downstream	MCP-1	ELISA	pg/ml	Culture medium	treatment_effect	down	Under hypoxia MCP-1 production was lower in KO MESCs vs WT MESCs; KO-control similar to WT-control (ns) (n=4).	NR	NR	mean±SD	P<0.05 to P<0.001 (as marked); ns for controls	NR	None	NR	Fig6H	Associative	Amplifier	Supports HMGB1 contribution to stromal MCP-1 production under hypoxia.	No receptor pathway tested; limited replicates.	Mechanistically links HMGB1 to hypoxia-enhanced cytokine output but not RAGE dependence.
Huang_2024_IntImmunopharmacol	Fig7_HMGB1_ImplantWB	Animal	Implant lesion protein expression (WT vs KO; sham vs EM)	WT-EM vs KO-EM groups in murine endometriosis model; n=4	WT-Sham and KO-Sham controls shown; primary contrast KO-EM vs WT-EM	ligand	HMGB1	Western blot (ImageJ densitometry; GAPDH control)	relative protein level (a.u.)	Implant lesion lysate	treatment_effect	down	HMGB1 signal present/upregulated in WT-EM implants and absent (nd) in KO groups (n=4).	NR	NR	mean±SD (densitometry)	P<0.05 to P<0.001 (as marked)	NR	None	NR	Fig7A-B	Associative	Amplifier	Validates HMGB1 deletion in the model and supports HMGB1 as an actionable upstream mediator.	No RAGE pathway interrogation; bulk tissue WB.	HMGB1 is an extracellular ligand candidate but receptor not tested.
Huang_2024_IntImmunopharmacol	Fig7_Beclin1_ImplantWB	Animal	Implant lesion autophagy marker expression	WT-EM vs KO-EM groups in murine endometriosis model; n=4	WT-Sham and KO-Sham controls shown; primary contrast KO-EM vs WT-EM	downstream	Beclin1	Western blot (ImageJ densitometry; GAPDH control)	relative protein level (a.u.)	Implant lesion lysate	treatment_effect	down	Beclin1 increased in WT-EM vs WT-Sham and decreased in KO-EM vs WT-EM; KO-Sham similar to WT-Sham (ns) (n=4).	NR	NR	mean±SD (densitometry)	P<0.01 to P<0.001 (as marked); ns for shams	NR	None	NR	Fig7A-C	Associative	Amplifier	Supports HMGB1-dependent elevation of autophagy-related markers in lesions as a potentially targetable pathway.	Autophagy inferred from marker levels without flux assays; no receptor pathway testing.	Downstream effect of HMGB1 loss; RAGE dependence untested.
Huang_2024_IntImmunopharmacol	Fig7_ATG13_ImplantWB	Animal	Implant lesion autophagy marker expression	WT-EM vs KO-EM groups in murine endometriosis model; n=4	WT-Sham and KO-Sham controls shown; primary contrast KO-EM vs WT-EM	downstream	ATG13	Western blot (ImageJ densitometry; GAPDH control)	relative protein level (a.u.)	Implant lesion lysate	treatment_effect	down	ATG13 increased in WT-EM vs WT-Sham and decreased in KO-EM vs WT-EM; KO-Sham similar to WT-Sham (ns) (n=4).	NR	NR	mean±SD (densitometry)	P<0.01 to P<0.001 (as marked); ns for shams	NR	None	NR	Fig7A-D	Associative	Amplifier	Supports HMGB1-dependent upregulation of autophagy machinery in lesions.	Autophagy inferred from marker levels without flux assays; no receptor pathway testing.	Downstream effect of HMGB1 loss; RAGE dependence untested.
Huang_2024_IntImmunopharmacol	Fig7_LC3-II_ImplantWB	Animal	Implant lesion autophagy marker expression	WT-EM vs KO-EM groups in murine endometriosis model; n=4	WT-Sham and KO-Sham controls shown; primary contrast KO-EM vs WT-EM	downstream	LC3-II	Western blot (ImageJ densitometry; GAPDH control)	relative protein level (a.u.)	Implant lesion lysate	treatment_effect	down	LC3-II increased in WT-EM vs WT-Sham and decreased in KO-EM vs WT-EM; KO-Sham similar to WT-Sham (ns) (n=4).	NR	NR	mean±SD (densitometry)	P<0.01 to P<0.001 (as marked); ns for shams	NR	None	NR	Fig7A-E	Associative	Amplifier	Supports HMGB1-dependent elevation of LC3-II in lesions suggesting altered autophagy-state with HMGB1 as upstream regulator.	LC3-II abundance cannot distinguish flux vs blockade; no receptor pathway testing.	Downstream effect of HMGB1 loss; RAGE dependence untested.
Huang_2024_IntImmunopharmacol	Fig7_Beclin1_MESCWB	PrimaryCells	Cultured MESCs protein expression under hypoxia	Primary MESCs derived from WT vs Hmgb1 KO mice exposed to hypoxia (1% O2) (n=4)	WT-hypoxia as comparator for KO-hypoxia	downstream	Beclin1	Western blot (ImageJ densitometry; GAPDH control)	relative protein level (a.u.)	Cell lysate	treatment_effect	down	Under hypoxia Beclin1 protein level was decreased in KO MESCs vs WT MESCs (n=4).	NR	NR	mean±SD (densitometry)	P<0.01 to P<0.001 (as marked)	NR	None	NR	Fig7F-G	Associative	Amplifier	Supports a stromal-cell intrinsic role for HMGB1 in regulating autophagy-marker abundance under hypoxia.	No autophagy flux confirmation; no RAGE/TLR pathway interrogation.	Mechanistic link is HMGB1-dependent but receptor dependence not tested.
Huang_2024_IntImmunopharmacol	Fig7_ATG13_MESCWB	PrimaryCells	Cultured MESCs protein expression under hypoxia	Primary MESCs derived from WT vs Hmgb1 KO mice exposed to hypoxia (1% O2) (n=4)	WT-hypoxia as comparator for KO-hypoxia	downstream	ATG13	Western blot (ImageJ densitometry; GAPDH control)	relative protein level (a.u.)	Cell lysate	treatment_effect	down	Under hypoxia ATG13 protein level was decreased in KO MESCs vs WT MESCs (n=4).	NR	NR	mean±SD (densitometry)	P<0.01 to P<0.001 (as marked)	NR	None	NR	Fig7F-H	Associative	Amplifier	Supports HMGB1 contribution to autophagy-related machinery in hypoxic stromal cells.	No autophagy flux confirmation; no RAGE/TLR pathway interrogation.	Mechanistic link is HMGB1-dependent but receptor dependence not tested.
Huang_2024_IntImmunopharmacol	Fig7_LC3-II_MESCWB	PrimaryCells	Cultured MESCs protein expression under hypoxia	Primary MESCs derived from WT vs Hmgb1 KO mice exposed to hypoxia (1% O2) (n=4)	WT-hypoxia as comparator for KO-hypoxia	downstream	LC3-II	Western blot (ImageJ densitometry; GAPDH control)	relative protein level (a.u.)	Cell lysate	treatment_effect	down	Under hypoxia LC3-II protein level was decreased in KO MESCs vs WT MESCs (n=4).	NR	NR	mean±SD (densitometry)	P<0.01 to P<0.001 (as marked)	NR	None	NR	Fig7F-I	Associative	Amplifier	Supports HMGB1 contribution to LC3-II abundance under hypoxia in stromal cells.	LC3-II abundance without flux assays; no RAGE/TLR pathway interrogation.	Mechanistic link is HMGB1-dependent but receptor dependence not tested.
Ikeda_2021_JReprodImmunol	Fig1B_HMGB1_DCs	HumanTissue/Fluid	Cyst wall cell suspension; DCs=CD11c+CD14−CD45+ (viable)	EOC cyst wall (n=14)	nEOC cyst wall (n=8)	ligand	HMGB1	Flow cytometry intracellular staining (Cytofix/Cytoperm; PE-anti-HMGB1)	MFI (×10^3)	Cytoplasmic (intracellular) in DCs	endo_vs_ctrl	up	Higher cytoplasmic HMGB1 MFI in EOC DCs vs nEOC; *p<0.05 (Mann–Whitney U)	NR	NR	median[IQR] (boxplot)	<0.05	NR	None	NR	Fig1B	Associative	Amplifier	Supports HMGB1 as candidate target (inhibitors discussed; not tested).	Intracellular HMGB1 only; no extracellular HMGB1 quantification; no RAGE-pathway blockade.	Flow cytometry data; HMGB1 is RAGE ligand
Ikeda_2021_JReprodImmunol	Fig1B_HMGB1_Macrophages	HumanTissue/Fluid	Cyst wall cell suspension; macrophages=CD11c+CD14+CD45+ (viable)	EOC cyst wall (n=14)	nEOC cyst wall (n=8)	ligand	HMGB1	Flow cytometry intracellular staining (Cytofix/Cytoperm; PE-anti-HMGB1)	MFI (×10^3)	Cytoplasmic (intracellular) in macrophages	endo_vs_ctrl	up	Higher cytoplasmic HMGB1 MFI in EOC macrophages vs nEOC; *p<0.05 (Mann–Whitney U)	NR	NR	median[IQR] (boxplot)	<0.05	NR	None	NR	Fig1B	Associative	Amplifier	Supports HMGB1 as candidate target (inhibitors discussed; not tested).	Intracellular HMGB1 only; no extracellular HMGB1 quantification; no RAGE-pathway blockade.	Flow cytometry data; HMGB1 is RAGE ligand
Ikeda_2021_JReprodImmunol	Fig1B_HMGB1_CD45neg_Viable	HumanTissue/Fluid	Cyst wall cell suspension; non-immune CD45− viable (Zombie Violet−)	EOC cyst wall (n=14)	nEOC cyst wall (n=8)	ligand	HMGB1	Flow cytometry intracellular staining (Cytofix/Cytoperm; PE-anti-HMGB1)	MFI (×10^3)	Cytoplasmic (intracellular) in CD45− viable cells	endo_vs_ctrl	up	Higher cytoplasmic HMGB1 MFI in EOC CD45− viable cells vs nEOC; *p<0.05 (Mann–Whitney U)	NR	NR	median[IQR] (boxplot)	<0.05	NR	None	NR	Fig1B	Associative	Amplifier	NR	Cell identity within CD45− compartment inferred (epithelial/stromal/fibrotic/vascular); intracellular HMGB1 only.	CD45 negative population heterogeneous
Ikeda_2021_JReprodImmunol	Fig1B_HMGB1_CD45neg_Dead	HumanTissue/Fluid	Cyst wall cell suspension; non-immune CD45− dead (Zombie Violet+)	EOC cyst wall (n=14)	nEOC cyst wall (n=8)	ligand	HMGB1	Flow cytometry intracellular staining (Cytofix/Cytoperm; PE-anti-HMGB1)	MFI (×10^3)	Cytoplasmic (intracellular) in CD45− dead cells	endo_vs_ctrl	no_change	HMGB1 in CD45− dead cells not significantly different; trend higher in EOC vs nEOC (p=0.067)	NR	NR	median[IQR] (boxplot)	0.067	NR	None	NR	Fig1B	Associative	Amplifier	NR	Dead-cell compartment may reflect passive HMGB1 release processes but only cytoplasmic MFI assessed; small N.	Trend but not significant
Ikeda_2021_JReprodImmunol	Fig1C_HMGB1_IF_Localization	HumanTissue/Fluid	Cyst wall cryosections (8 µm) stained for nucleus/HMGB1/CD11c	EOC cyst wall sections	nEOC cyst wall sections	ligand	HMGB1	Immunofluorescence confocal microscopy (anti-HMGB1; anti-CD11c; nuclear stain)	NR	Nuclear vs extranuclear staining pattern	endo_vs_ctrl	up	HMGB1 mainly nuclear in nEOC; HMGB1 staining detected outside nucleus in EOC (yellow arrows) and present in both CD11c+ and CD11c− cells	NR	NR	NR	NR	NR	None	NR	Fig1C	Associative	Amplifier	NR	Qualitative localization without quantification; cannot distinguish cytoplasmic vs extracellular HMGB1 by IF alone.	Qualitative immunofluorescence data
Ikeda_2021_JReprodImmunol	Fig1D_corr_rASRM_DCs	HumanTissue/Fluid	EOC-only correlation within CD11c+CD14−CD45+ subset	EOC only (n=14)	NR (correlation within EOC)	ligand	HMGB1	Flow cytometry intracellular HMGB1 in CD11c+CD14−CD45+; linear regression	MFI (×10^3)	Cytoplasmic (intracellular) in CD11c+CD14−CD45+	stage_corr	no_change	Linear regression within EOC: HMGB1 in CD11c+CD14−CD45+ vs r-ASRM R2=0.092; p=0.290 (NS)	NR	NR	R2 (linear regression)	0.29	NR	None	NR	Fig1D	Associative	Amplifier	NR	Correlation underpowered; r-ASRM reflects postsurgical scoring; cross-sectional.	Correlation analysis within EOC
Ikeda_2021_JReprodImmunol	Fig1D_corr_rASRM_Macrophages	HumanTissue/Fluid	EOC-only correlation within CD11c+CD14+CD45+ subset	EOC only (n=14)	NR (correlation within EOC)	ligand	HMGB1	Flow cytometry intracellular HMGB1 in CD11c+CD14+CD45+; linear regression	MFI (×10^3)	Cytoplasmic (intracellular) in CD11c+CD14+CD45+	stage_corr	no_change	Linear regression within EOC: HMGB1 in CD11c+CD14+CD45+ vs r-ASRM R2=0.180; p=0.131 (NS)	NR	NR	R2 (linear regression)	0.131	NR	None	NR	Fig1D	Associative	Amplifier	NR	Correlation underpowered; cross-sectional.	Correlation analysis within EOC
Ikeda_2021_JReprodImmunol	Fig1D_corr_rASRM_CD45neg_Viable	HumanTissue/Fluid	EOC-only correlation within CD45− viable subset	EOC only (n=14)	NR (correlation within EOC)	ligand	HMGB1	Flow cytometry intracellular HMGB1 in CD45− viable; linear regression	MFI (×10^3)	Cytoplasmic (intracellular) in CD45− viable	stage_corr	no_change	Linear regression within EOC: HMGB1 in CD45− viable vs r-ASRM R2=0.036; p=0.517 (NS)	NR	NR	R2 (linear regression)	0.517	NR	None	NR	Fig1D	Associative	Amplifier	NR	CD45− compartment heterogeneous; cross-sectional.	Correlation analysis within EOC
Ikeda_2021_JReprodImmunol	Fig1D_corr_rASRM_CD45neg_Dead	HumanTissue/Fluid	EOC-only correlation within CD45− dead subset	EOC only (n=14)	NR (correlation within EOC)	ligand	HMGB1	Flow cytometry intracellular HMGB1 in CD45− dead; linear regression	MFI (×10^3)	Cytoplasmic (intracellular) in CD45− dead	stage_corr	up	Linear regression within EOC: HMGB1 in CD45− dead vs r-ASRM R2=0.388; p=0.0174	NR	NR	R2 (linear regression)	0.0174	NR	None	r-ASRM score positive	Fig1D	Associative	Amplifier	NR	Correlation does not establish causality; r-ASRM may correlate with tissue damage/necrosis burden.	Correlation analysis within EOC
Ikeda_2021_JReprodImmunol	Fig1E_corr_CA125_DCs	HumanTissue/Fluid	EOC-only correlation within CD11c+CD14−CD45+ subset	EOC only (n=14)	NR (correlation within EOC)	ligand	HMGB1	Flow cytometry intracellular HMGB1 in CD11c+CD14−CD45+; linear regression vs serum CA125	MFI (×10^3)	Cytoplasmic (intracellular) in CD11c+CD14−CD45+	stage_corr	no_change	HMGB1 in CD11c+CD14−CD45+ vs CA125: R2=0.016; p=0.663 (NS)	NR	NR	R2 (linear regression)	0.663	NR	None	CA125 (no significant correlation)	Fig1E	Associative	Amplifier	NR	CA125 measured only in EOC; limited range and sample size.	Serum CA125 correlation
Ikeda_2021_JReprodImmunol	Fig1E_corr_CA125_Macrophages	HumanTissue/Fluid	EOC-only correlation within CD11c+CD14+CD45+ subset	EOC only (n=14)	NR (correlation within EOC)	ligand	HMGB1	Flow cytometry intracellular HMGB1 in CD11c+CD14+CD45+; linear regression vs serum CA125	MFI (×10^3)	Cytoplasmic (intracellular) in CD11c+CD14+CD45+	stage_corr	no_change	HMGB1 in CD11c+CD14+CD45+ vs CA125: R2=0.045; p=0.466 (NS)	NR	NR	R2 (linear regression)	0.466	NR	None	CA125 (no significant correlation)	Fig1E	Associative	Amplifier	NR	CA125 measured only in EOC; sample size.	Serum CA125 correlation
Ikeda_2021_JReprodImmunol	Fig1E_corr_CA125_CD45neg_Viable	HumanTissue/Fluid	EOC-only correlation within CD45− viable subset	EOC only (n=14)	NR (correlation within EOC)	ligand	HMGB1	Flow cytometry intracellular HMGB1 in CD45− viable; linear regression vs serum CA125	MFI (×10^3)	Cytoplasmic (intracellular) in CD45− viable	stage_corr	no_change	HMGB1 in CD45− viable vs CA125: R2=0.013; p=0.702 (NS)	NR	NR	R2 (linear regression)	0.702	NR	None	CA125 (no significant correlation)	Fig1E	Associative	Amplifier	NR	CD45− compartment heterogeneous; CA125 measured only in EOC.	Serum CA125 correlation
Ikeda_2021_JReprodImmunol	Fig1E_corr_CA125_CD45neg_Dead	HumanTissue/Fluid	EOC-only correlation within CD45− dead subset	EOC only (n=14)	NR (correlation within EOC)	ligand	HMGB1	Flow cytometry intracellular HMGB1 in CD45− dead; linear regression vs serum CA125	MFI (×10^3)	Cytoplasmic (intracellular) in CD45− dead	stage_corr	no_change	HMGB1 in CD45− dead vs CA125: R2=0.051; p=0.438 (NS)	NR	NR	R2 (linear regression)	0.438	NR	None	CA125 (no significant correlation)	Fig1E	Associative	Amplifier	NR	CA125 measured only in EOC; dead-cell compartment interpretation limited.	Serum CA125 correlation
Ikeda_2021_JReprodImmunol	Fig1F_corr_TumorSize_DCs	HumanTissue/Fluid	EOC-only correlation within CD11c+CD14−CD45+ subset	EOC only (n=14)	NR (correlation within EOC)	ligand	HMGB1	Flow cytometry intracellular HMGB1 in CD11c+CD14−CD45+; linear regression vs cyst size	MFI (×10^3)	Cytoplasmic (intracellular) in CD11c+CD14−CD45+	stage_corr	up	HMGB1 in CD11c+CD14−CD45+ positively correlated with greatest cyst dimension (R2=0.516; p=0.006)	NR	NR	R2 (linear regression)	0.006	NR	None	Cyst size positive	Fig1F	Associative	Amplifier	NR	Correlation does not prove mechanism; larger cysts may have more inflammation/tissue damage.	Cyst size correlation
Ikeda_2021_JReprodImmunol	Fig1F_corr_TumorSize_Macrophages	HumanTissue/Fluid	EOC-only correlation within CD11c+CD14+CD45+ subset	EOC only (n=14)	NR (correlation within EOC)	ligand	HMGB1	Flow cytometry intracellular HMGB1 in CD11c+CD14+CD45+; linear regression vs cyst size	MFI (×10^3)	Cytoplasmic (intracellular) in CD11c+CD14+CD45+	stage_corr	up	HMGB1 in CD11c+CD14+CD45+ positively correlated with greatest cyst dimension (R2=0.511; p=0.002)	NR	NR	R2 (linear regression)	0.002	NR	None	Cyst size positive	Fig1F	Associative	Amplifier	NR	Correlation does not prove mechanism; larger cysts may have more inflammation/tissue damage.	Cyst size correlation
Ikeda_2021_JReprodImmunol	Fig1F_corr_TumorSize_CD45neg_Viable	HumanTissue/Fluid	EOC-only correlation within CD45− viable subset	EOC only (n=14)	NR (correlation within EOC)	ligand	HMGB1	Flow cytometry intracellular HMGB1 in CD45− viable; linear regression vs cyst size	MFI (×10^3)	Cytoplasmic (intracellular) in CD45− viable	stage_corr	no_change	HMGB1 in CD45− viable vs cyst size: R2=0.064; p=0.403 (NS; tendency described)	NR	NR	R2 (linear regression)	0.403	NR	None	Cyst size (no significant correlation)	Fig1F	Associative	Amplifier	NR	CD45− compartment heterogeneous; underpowered.	Cyst size correlation
Ikeda_2021_JReprodImmunol	Fig1F_corr_TumorSize_CD45neg_Dead	HumanTissue/Fluid	EOC-only correlation within CD45− dead subset	EOC only (n=14)	NR (correlation within EOC)	ligand	HMGB1	Flow cytometry intracellular HMGB1 in CD45− dead; linear regression vs cyst size	MFI (×10^3)	Cytoplasmic (intracellular) in CD45− dead	stage_corr	no_change	HMGB1 in CD45− dead vs cyst size: R2=0.098; p=0.298 (NS; tendency described)	NR	NR	R2 (linear regression)	0.298	NR	None	Cyst size (no significant correlation)	Fig1F	Associative	Amplifier	NR	Dead-cell compartment interpretation limited; underpowered.	Cyst size correlation
Ikeda_2021_JReprodImmunol	SuppInfo2_Dienogest_HMGB1	HumanTissue/Fluid	EOC subgroup analysis by preoperative dienogest receipt	EOC + preop dienogest (n=4)	EOC without dienogest (n=10)	ligand	HMGB1	Flow cytometry intracellular HMGB1 in tissue cell subsets	NR	Cytoplasmic (intracellular)	treatment_effect	no_change	No statistically significant differences in cytoplasmic HMGB1 levels by preop dienogest receipt (Supporting Information 2)	NR	NR	NR	NR	NR	None	NR	SuppInfo2	Associative	Parallel	NR	Very small treated subgroup; dienogest timing/dose/duration NR; subgroup results in supplement not provided here.	Subgroup analysis
Ikeda_2021_JReprodImmunol	Fig3B_RAGE_on_DCs	HumanTissue/Fluid	Cyst wall mononuclear cells; DCs=CD11c+CD14−CD45+	EOC cyst wall (n=14)	nEOC cyst wall (n=8)	RAGE	RAGE (AGER; surface)	Flow cytometry surface staining (anti-RAGE)	MFI (×10^2)	Cell surface on DCs	endo_vs_ctrl	no_change	Surface RAGE on DCs not significantly different between EOC and nEOC (n.s.)	NR	NR	median[IQR] (boxplot)	NR	NR	None	NR	Fig3B	Associative	Parallel	NR	RAGE assessed as surface marker only; no functional testing of RAGE signaling.	Surface RAGE measurement
Ikeda_2021_JReprodImmunol	Fig3C_RAGE_on_Macrophages	HumanTissue/Fluid	Cyst wall mononuclear cells; macrophages=CD11c+CD14+CD45+	EOC cyst wall (n=14)	nEOC cyst wall (n=8)	RAGE	RAGE (AGER; surface)	Flow cytometry surface staining (anti-RAGE)	MFI (×10^2)	Cell surface on macrophages	endo_vs_ctrl	no_change	Surface RAGE on macrophages not significantly different between EOC and nEOC (n.s.)	NR	NR	median[IQR] (boxplot)	NR	NR	None	NR	Fig3C	Associative	Parallel	NR	RAGE assessed as surface marker only; no functional testing of RAGE signaling.	Surface RAGE measurement
Ikeda_2021_JReprodImmunol	Fig3D_CD69_CD8	HumanTissue/Fluid	Cyst wall mononuclear cells; CD8+ T cells=CD3+CD8+CD45+	EOC cyst wall (n=14)	nEOC cyst wall (n=8)	downstream	CD69	Flow cytometry surface staining	MFI (×10^3)	Cell surface on CD8+ T cells	endo_vs_ctrl	up	CD69 expression on CD8+ T cells higher in EOC vs nEOC; *p<0.05 (Mann–Whitney U)	NR	NR	median[IQR] (boxplot)	<0.05	NR	None	NR	Fig3D	Associative	Amplifier	NR	Downstream immune activation marker not specific to HMGB1/RAGE; no mediation analysis.	T cell activation marker
Ikeda_2021_JReprodImmunol	Fig3D_CD107a_CD8	HumanTissue/Fluid	Cyst wall mononuclear cells; CD8+ T cells=CD3+CD8+CD45+	EOC cyst wall (n=14)	nEOC cyst wall (n=8)	downstream	CD107a	Flow cytometry surface staining	MFI (×10^2)	Cell surface on CD8+ T cells (degranulation marker)	endo_vs_ctrl	up	CD107a expression on CD8+ T cells higher in EOC vs nEOC; *p<0.05 (Mann–Whitney U)	NR	NR	median[IQR] (boxplot)	<0.05	NR	None	NR	Fig3D	Associative	Amplifier	NR	Downstream immune activation marker; not specific to HMGB1/RAGE.	Degranulation marker
Ikeda_2021_JReprodImmunol	Fig3E_CD69_CD4	HumanTissue/Fluid	Cyst wall mononuclear cells; CD4+ T cells=CD3+CD4+CD45+	EOC cyst wall (n=14)	nEOC cyst wall (n=8)	downstream	CD69	Flow cytometry surface staining	MFI (×10^3)	Cell surface on CD4+ T cells	endo_vs_ctrl	up	CD69 expression on CD4+ T cells higher in EOC vs nEOC; *p<0.05 (Mann–Whitney U)	NR	NR	median[IQR] (boxplot)	<0.05	NR	None	NR	Fig3E	Associative	Amplifier	NR	Downstream immune activation marker; not specific to HMGB1/RAGE.	T cell activation marker
Ikeda_2021_JReprodImmunol	Fig3E_CD107a_CD4	HumanTissue/Fluid	Cyst wall mononuclear cells; CD4+ T cells=CD3+CD4+CD45+	EOC cyst wall (n=14)	nEOC cyst wall (n=8)	downstream	CD107a	Flow cytometry surface staining	MFI (×10^2)	Cell surface on CD4+ T cells (cytotoxic marker)	endo_vs_ctrl	no_change	CD107a on CD4+ T cells not statistically different between EOC and nEOC (slight elevation in EOC described)	NR	NR	median[IQR] (boxplot)	NR	NR	None	NR	Fig3E	Associative	Amplifier	NR	Effect size modest/variable; no receptor blockade.	Cytotoxic marker on CD4
Ikeda_2021_JReprodImmunol	SuppInfo3A_M2_Macrophages	HumanTissue/Fluid	Cyst wall mononuclear cells; macrophage subsets by CD169 (M1) and CD163 (M2)	EOC cyst wall (n=14)	nEOC cyst wall (n=8)	downstream	M2 macrophages (CD169−CD163+)	Flow cytometry subset phenotyping (supplement)	% (subset proportion)	Tissue immune cells	endo_vs_ctrl	up	M2 macrophage subset percentage higher in EOC than nEOC (Supporting Information 3A)	NR	NR	NR	NR	NR	None	NR	SuppInfo3A	Associative	Amplifier	Supports HMGB1-associated immunosuppressive/tolerogenic milieu concept; suggests potential benefit of targeting HMGB1/RAGE axis to modulate macrophage polarization (not tested).	Supplementary numeric data not in main PDF; gating/thresholds may influence subset calls; no functional polarization assays.	M2 macrophage enrichment
Ikeda_2021_JReprodImmunol	SuppInfo3B_Tregs	HumanTissue/Fluid	Cyst wall mononuclear cells; Tregs identified by Foxp3 staining	EOC cyst wall (n=14)	nEOC cyst wall (n=8)	downstream	Tregs (CD4+CD25+Foxp3+)	Flow cytometry intracellular Foxp3 staining (supplement)	% (subset proportion)	Tissue immune cells	endo_vs_ctrl	up	Treg percentage higher in EOC than nEOC (Supporting Information 3B)	NR	NR	NR	NR	NR	None	NR	SuppInfo3B	Associative	Amplifier	NR	Supplementary numeric data not in main PDF; no functional suppressive assays.	Treg enrichment
Ikeda_2021_JReprodImmunol	SuppInfo3C_corr_HMGB1_CD45pos_vs_M2	HumanTissue/Fluid	Correlation between HMGB1 in CD45+ immune cells and M2 macrophage percentage	EOC cyst wall (n=14)	NR (correlation within EOC)	downstream	HMGB1 (in CD45+ cells) vs M2 macrophage %	Flow cytometry HMGB1 quantification and subset phenotyping (supplement)	NR	Tissue immune cells	stage_corr	up	Positive correlation reported between HMGB1 expression in CD45+ cells and percentage of M2 macrophages (Supporting Information 3C referenced)	NR	NR	NR	NR	NR	None	M2 macrophage % positive correlation with HMGB1	SuppInfo3C	Associative	Amplifier	NR	Supplementary numeric correlation coefficients/p-values not available in main PDF; correlational.	HMGB1 correlation with M2
Ikeda_2021_JReprodImmunol	Fig4A_rHMGB1_CD69_CD8	PrimaryCells	nEOC mononuclear cells (dermoid cyst) cultured 24 h ± recombinant HMGB1	rHMGB1-treated nEOC cells (5 or 25 µg/mL; 24 h; n=4)	Untreated nEOC cells (0 µg/mL; 24 h; n=4)	intervention	CD69	Flow cytometry after coculture	MFI (×10^2)	Cell surface on CD8+ T cells	treatment_effect	no_change	Adding recombinant HMGB1 did not significantly change CD69 on CD8+ T cells in ex vivo coculture (NS)	NR	NR	NR	NR	NR	None	NR	Fig4A	Associative	Amplifier	Suggests HMGB1 exposure alone may not induce early CD69 upregulation in this short ex vivo setting; relevance to chronic exposure uncertain.	Ex vivo uses control (nEOC) cells not endometrioma cells; short exposure (24 h); supraphysiologic HMGB1 doses possible; no RAGE/TLR blockade.	Ex vivo rHMGB1 treatment
Ikeda_2021_JReprodImmunol	Fig4A_rHMGB1_CD107a_CD8	PrimaryCells	nEOC mononuclear cells (dermoid cyst) cultured 24 h ± recombinant HMGB1	rHMGB1-treated nEOC cells (5 or 25 µg/mL; 24 h; n=4)	Untreated nEOC cells (0 µg/mL; 24 h; n=4)	intervention	CD107a	Flow cytometry after coculture	MFI (×10^3)	Cell surface on CD8+ T cells (degranulation)	treatment_effect	up	Adding recombinant HMGB1 increased CD107a on CD8+ T cells (dose-dependent); *p<0.05 (one-way ANOVA + Bonferroni)	NR	NR	NR	<0.05	NR	None	NR	Fig4A	Associative	Amplifier	Supports HMGB1 as sufficient to enhance cytotoxic/degranulation marker expression in T cells ex vivo; provides mechanistic plausibility for HMGB1-driven immune activation in endometrioma milieu.	Ex vivo uses nEOC cells; short exposure; no receptor blockade; high-dose HMGB1; endpoints limited to surface markers.	rHMGB1 increased CD107a
Ikeda_2021_JReprodImmunol	Fig4B_rHMGB1_CD69_CD4	PrimaryCells	nEOC mononuclear cells (dermoid cyst) cultured 24 h ± recombinant HMGB1	rHMGB1-treated nEOC cells (5 or 25 µg/mL; 24 h; n=4)	Untreated nEOC cells (0 µg/mL; 24 h; n=4)	intervention	CD69	Flow cytometry after coculture	MFI (×10^2)	Cell surface on CD4+ T cells	treatment_effect	no_change	Adding recombinant HMGB1 did not significantly change CD69 on CD4+ T cells in ex vivo coculture (NS)	NR	NR	NR	NR	NR	None	NR	Fig4B	Associative	Amplifier	NR	Ex vivo uses nEOC cells; short exposure; no receptor blockade.	Ex vivo rHMGB1 treatment
Ikeda_2021_JReprodImmunol	Fig4B_rHMGB1_CD107a_CD4	PrimaryCells	nEOC mononuclear cells (dermoid cyst) cultured 24 h ± recombinant HMGB1	rHMGB1-treated nEOC cells (5 or 25 µg/mL; 24 h; n=4)	Untreated nEOC cells (0 µg/mL; 24 h; n=4)	intervention	CD107a	Flow cytometry after coculture	MFI (×10^3)	Cell surface on CD4+ T cells (cytotoxic marker)	treatment_effect	up	Adding recombinant HMGB1 increased CD107a on CD4+ T cells; *p<0.05 (one-way ANOVA + Bonferroni)	NR	NR	NR	<0.05	NR	None	NR	Fig4B	Associative	Amplifier	Provides mechanistic support that HMGB1 can promote cytotoxic-marker upregulation on CD4+ T cells; implies HMGB1-targeting could dampen this response (not tested).	Ex vivo nEOC cells; short exposure; no receptor blockade; concentrations may exceed physiological.	rHMGB1 increased CD107a
Kim_2025_JClinMed	E1_HMGB1_mRNA_timecourse	CellLine	hGL5 human granulosa cell line	H2O2 200 µM for 1–2 h (RNA harvested after exposure)	PBS vehicle control	ligand	HMGB1 (mRNA)	qRT-PCR	relative expression (% of control)	Cell lysate (RNA)	treatment_effect	up	HMGB1 mRNA increased after H2O2 in a time-dependent manner (linear regression trend R2=0.74; p for trend <0.05).	NR	NR	relative % control	<0.05 (trend)	NR	None	NR	Fig 5A	Associative	Amplifier	Supports HMGB1 induction under oxidative stress as a plausible upstream trigger of inflammatory signaling in endometriosis-related follicular stress.	No HMGB1 neutralization; no TLR4/RAGE perturbation; no patient granulosa/follicular samples.	RAGE mentioned in objective but not measured.
Kim_2025_JClinMed	E2_HMGB1_release_supernatant	CellLine	hGL5 human granulosa cell line	H2O2 0/100/200 µM for 2 h, then 24 h incubation; supernatant collected	PBS vehicle control	ligand	HMGB1 (extracellular release)	Western blot	NR	Cell culture supernatant	treatment_effect	up	Extracellular HMGB1 in supernatant increased with higher H2O2 dose, consistent with passive release accompanying increased cell death.	NR	NR	band intensity (representative)	NR	NR	None	NR	Fig 5B	Associative	Amplifier	Positions HMGB1 as a DAMP that may be released under oxidative stress to propagate inflammation in the follicular environment.	No quantitative densitometry reported; not tested whether released HMGB1 is necessary for downstream cytokine induction.	RAGE not assayed.
Kim_2025_JClinMed	E3_TLR4_mRNA_dose	CellLine	hGL5 human granulosa cell line	H2O2 200/400/800 µM for 2 h (RNA harvested after exposure)	PBS vehicle control	downstream	TLR4 (HMGB1 receptor; not RAGE)	qRT-PCR	relative expression (% of control)	Cell lysate (RNA)	treatment_effect	up	TLR4 mRNA increased vs control across H2O2 doses in a dose-dependent manner (trend R2=0.61; p for trend <0.05).	NR	NR	relative % control	<0.05 (trend)	NR	None	NR	Fig 6	Associative	Amplifier	Suggests oxidative stress increases cellular capacity for HMGB1 sensing via TLR4 in granulosa cells.	No RAGE/AGER expression data; no functional test that TLR4 mediates downstream effects.	TLR4 is an HMGB1 receptor but distinct from RAGE/AGER.
Kim_2025_JClinMed	E4_TLR4_protein_timecourse	CellLine	hGL5 human granulosa cell line	H2O2 200 µM for 2 h, then incubated 0/15/30/60 min; lysates collected	Baseline at 0 min	downstream	TLR4 (protein; HMGB1 receptor)	Western blot	NR	Whole-cell lysate	treatment_effect	up	TLR4 protein synthesis increased after H2O2 exposure compared with baseline (0 min).	NR	NR	band intensity (representative)	NR	NR	None	NR	Fig 7	Associative	Amplifier	Supports upregulation of a HMGB1-sensing receptor (TLR4) during oxidative stress, potentially enabling inflammatory amplification.	No quantification; no receptor blockade/knockdown.	RAGE not assayed.
Kim_2025_JClinMed	E5_pIkBa_timecourse	CellLine	hGL5 human granulosa cell line	H2O2 200 µM for 2 h, then incubated 0/15/30/60 min; lysates collected	Baseline at 0 min	downstream	pIκBα	Western blot	NR	Whole-cell lysate	treatment_effect	up	pIκBα showed a peak increase at 15 min post-treatment and gradually decreased thereafter; IκBα total unchanged.	NR	NR	band intensity (representative)	NR	NR	None	NR	Fig 7	Associative	Amplifier	Consistent with NF-κB pathway activation downstream of oxidative stress/HMGB1-receptor signaling in granulosa cells.	No nuclear translocation assay; no causal tests linking HMGB1/TLR4 to IKK/IκB phosphorylation.	Interpreted by authors as NF-κB activation.
Kim_2025_JClinMed	E6_NFkB_p65_timecourse	CellLine	hGL5 human granulosa cell line	H2O2 200 µM for 2 h, then incubated 0/15/30/60 min; lysates collected	Baseline at 0 min	downstream	NF-κB (p65)	Western blot	NR	Whole-cell lysate	treatment_effect	down	NF-κB (p65) band intensity gradually decreased over time after treatment; authors interpret this as post-activation degradation in whole lysates.	NR	NR	band intensity (representative)	NR	NR	None	NR	Fig 7	Associative	Amplifier	Supports involvement of NF-κB signaling as a downstream effector potentially linking oxidative stress/HMGB1 signaling to cytokine production.	No direct NF-κB activity assay (e.g., nuclear p65, reporter); no HMGB1/TLR4 perturbation.	Whole-lysate WB limits interpretation of nuclear translocation.
Kim_2025_JClinMed	E7_IkBa_total_timecourse	CellLine	hGL5 human granulosa cell line	H2O2 200 µM for 2 h, then incubated 0/15/30/60 min; lysates collected	Baseline at 0 min	downstream	IκBα (total)	Western blot	NR	Whole-cell lysate	treatment_effect	no_change	Total IκBα levels did not show differences across time points after H2O2 exposure.	NR	NR	band intensity (representative)	NR	NR	None	NR	Fig 7	Associative	Amplifier	Provides context for NF-κB pathway dynamics under oxidative stress conditions used to model endometriosis-associated follicular stress.	No quantification; no ubiquitination/proteasome assays.	NR
Kim_2025_JClinMed	E8_IL1B_500uM	CellLine	hGL5 human granulosa cell line	H2O2 500 µM for 2 h, then 24 h incubation; supernatant collected	PBS vehicle control	downstream	IL-1β	ELISA	pg/mL	Cell culture supernatant	treatment_effect	up	IL-1β increased vs control at 500 µM but not statistically significant (t-test with Bonferroni adjustment).	553.68 ± 10.40	531.62 ± 10.40	mean±SD	0.08	NR	None	NR	Table 1	Associative	Amplifier	Suggests oxidative stress can elevate proinflammatory cytokine output downstream of the proposed HMGB1–TLR4–NF-κB cascade.	In vitro only; cytokine detection required higher H2O2 doses/cell density; no pathway blockade.	NR
Kim_2025_JClinMed	E9_IL1B_1000uM	CellLine	hGL5 human granulosa cell line	H2O2 1000 µM for 2 h, then 24 h incubation; supernatant collected	PBS vehicle control	downstream	IL-1β	ELISA	pg/mL	Cell culture supernatant	treatment_effect	up	IL-1β increased vs control at 1000 µM but not statistically significant (t-test with Bonferroni adjustment).	557.35 ± 26.00	531.62 ± 10.40	mean±SD	0.16	NR	None	NR	Table 1	Associative	Amplifier	Positions IL-1β as a downstream inflammatory output potentially relevant to follicular microenvironment alterations in endometriosis.	Same as above; no HMGB1/TLR4 dependence shown.	NR
Kim_2025_JClinMed	E10_IL1B_2000uM	CellLine	hGL5 human granulosa cell line	H2O2 2000 µM for 2 h, then 24 h incubation; supernatant collected	PBS vehicle control	downstream	IL-1β	ELISA	pg/mL	Cell culture supernatant	treatment_effect	up	IL-1β significantly increased vs control at 2000 µM (t-test with Bonferroni adjustment).	579.41 ± 26.00	531.62 ± 10.40	mean±SD	<0.05	NR	None	NR	Table 1; Fig 8	Associative	Amplifier	Supports that high oxidative stress can drive IL-1β secretion, consistent with inflammatory amplification downstream of HMGB1-receptor/NF-κB signaling (not directly tested).	High H2O2 concentration may be supraphysiologic; no pathway inhibition.	NR
Kim_2025_JClinMed	E11_IL6_500uM	CellLine	hGL5 human granulosa cell line	H2O2 500 µM for 2 h, then 24 h incubation; supernatant collected	PBS vehicle control	downstream	IL-6	ELISA	pg/mL	Cell culture supernatant	treatment_effect	up	IL-6 increased vs control at 500 µM but not statistically significant (t-test with Bonferroni adjustment).	2445.90 ± 25.02	2355.05 ± 1270.04	mean±SD	0.46	NR	None	NR	Table 1	Associative	Amplifier	Suggests a trend toward increased IL-6 secretion under oxidative stress, aligning with inflammatory milieu hypotheses in endometriosis.	Large variability in control IL-6; no pathway blockade.	NR
Kim_2025_JClinMed	E12_IL6_1000uM	CellLine	hGL5 human granulosa cell line	H2O2 1000 µM for 2 h, then 24 h incubation; supernatant collected	PBS vehicle control	downstream	IL-6	ELISA	pg/mL	Cell culture supernatant	treatment_effect	up	IL-6 increased vs control at 1000 µM but not statistically significant (t-test with Bonferroni adjustment).	4075.57 ± 51.92	2355.05 ± 1270.04	mean±SD	0.1	NR	None	NR	Table 1	Associative	Amplifier	Supports dose-related increases in IL-6 secretion under oxidative stress, though not statistically significant at this dose.	As above; limited power (n=3 experiments); no HMGB1/TLR4 dependence shown.	NR
Kim_2025_JClinMed	E13_IL6_2000uM	CellLine	hGL5 human granulosa cell line	H2O2 2000 µM for 2 h, then 24 h incubation; supernatant collected	PBS vehicle control	downstream	IL-6	ELISA	pg/mL	Cell culture supernatant	treatment_effect	up	IL-6 increased markedly vs control at 2000 µM but not statistically significant (t-test with Bonferroni adjustment).	7163.67 ± 3570.18	2355.05 ± 1270.04	mean±SD	0.11	NR	None	NR	Table 1; Fig 9	Associative	Amplifier	Despite non-significance, the magnitude of IL-6 increase at high oxidative stress supports the plausibility of inflammatory amplification in the follicular environment.	High variability and high H2O2 dose; no mechanistic blockade.	NR
Kim_2025_JClinMed	E14_Apoptosis_100uM	CellLine	hGL5 human granulosa cell line	H2O2 100 µM for 2 h, then 24 h incubation; apoptosis measured	PBS vehicle control	downstream	Apoptotic cells (Annexin V+; early+late)	Flow cytometry (Annexin V-FITC/PI)	%	Cells	treatment_effect	up	Total apoptotic fraction (early+late) increased vs control; table reports distribution across live/early/late/necrotic fractions.	13.2% apoptotic (live 83.6%, early 2.3%, late 10.9%, necrotic 3.1%)	10.2% apoptotic (live 87.1%, early 1.3%, late 8.9%, necrotic 2.7%)	% of cells	NR	NR	None	NR	Fig 2A	Associative	Amplifier	Provides mechanistic context for passive HMGB1 release under oxidative stress (DAMP release with cell death).	Apoptosis not directly linked to HMGB1 release by perturbation; in vitro only.	Included as upstream driver for HMGB1 release (not an AGE/RAGE measure per se).
Kim_2025_JClinMed	E15_Apoptosis_200uM	CellLine	hGL5 human granulosa cell line	H2O2 200 µM for 2 h, then 24 h incubation; apoptosis measured	PBS vehicle control	downstream	Apoptotic cells (Annexin V+; early+late)	Flow cytometry (Annexin V-FITC/PI)	%	Cells	treatment_effect	up	Total apoptotic fraction (early+late) increased vs control in a dose-related manner.	17.1% apoptotic (live 80.0%, early 3.8%, late 13.3%, necrotic 2.9%)	10.2% apoptotic (live 87.1%, early 1.3%, late 8.9%, necrotic 2.7%)	% of cells	NR	NR	None	NR	Fig 2A	Associative	Amplifier	Supports oxidative stress–induced cell death as a plausible trigger for HMGB1 DAMP release and subsequent inflammatory signaling.	No causal test linking apoptosis to HMGB1/TLR4/NF-κB signaling.	Included as upstream driver for HMGB1 release (not an AGE/RAGE measure per se).
Lin_2020_RedoxBiol	FF_sRAGE_EndoVsCtrl	HumanTissue/Fluid	Follicular fluid (leading follicles >18 mm at oocyte retrieval)	Infertile IVF patients with laparoscopic+histologic deeply infiltrating endometriosis	Infertile IVF patients with tubal infertility	RAGE	sRAGE	ELISA	pg/mL	Follicular fluid	endo_vs_ctrl	down	Lower sRAGE in endometriosis FF; n=34 endo, n=38 control; P<0.05	NR	NR	NR	<0.05	NR	None	NR	Fig1G	Associative	Consequence	Potential FF biomarker for ART outcomes; suggests reduced decoy-RAGE buffering capacity in endometriosis follicular milieu (not directly tested).	No AGEs/AGE adducts or membrane RAGE signaling measured; quantitative group means/SD not reported; subgroup sampling (ELISA subset).	Subset sizes and ELISA described lin 2020; figure caption for sRAGE comparison lin 2020; sRAGE decreased in endometriosis FF lin 2020
Lin_2020_RedoxBiol	FF_sRAGE_Corr_OocyteRetrieval	HumanTissue/Fluid	Follicular fluid (leading follicles >18 mm at oocyte retrieval)	Endometriosis group subset with FF sRAGE measured (n=34)	NR	RAGE	sRAGE	ELISA	pg/mL	Follicular fluid	clinical_corr	up	Pearson r=0.609 (n=34 endometriosis FF); P<0.001; higher sRAGE associated with higher oocyte retrieval number	r=0.609; n=34	NR	Pearson r	<0.001	NR	None	Oocyte retrieval number +	Fig1H (left)	Associative	Consequence	Supports sRAGE as a candidate follicular biomarker for oocyte yield in endometriosis (hypothesis-generating).	Correlation only; no adjustment/covariates reported; cannot infer causality; endometriosis phenotype/stage granularity not provided in main text.	Correlation reported in results lin 2020
Lin_2020_RedoxBiol	FF_sRAGE_Corr_MatureOocytes	HumanTissue/Fluid	Follicular fluid (leading follicles >18 mm at oocyte retrieval)	Endometriosis group subset with FF sRAGE measured (n=34)	NR	RAGE	sRAGE	ELISA	pg/mL	Follicular fluid	clinical_corr	up	Pearson r=0.626 (n=34 endometriosis FF); P<0.001; higher sRAGE associated with higher mature oocyte number	r=0.626; n=34	NR	Pearson r	<0.001	NR	None	Mature oocyte number +	Fig1H (right)	Associative	Consequence	Supports sRAGE as a candidate follicular biomarker for oocyte maturity in endometriosis (hypothesis-generating).	Correlation only; no adjustment/covariates reported; cannot infer causality; sRAGE is a decoy marker but ligand burden (AGEs) not measured.	Correlation reported in results
Perricos_2023_IntJMolSci	E1	HumanTissue/Fluid	Citrate plasma	Histologically confirmed endometriosis (n=51; includes DIE n=18 and non-DIE n=33).	No endometriosis at laparoscopy/histology (n=30).	ligand	EN-RAGE (RAGE-binding protein; aka S100A12)	Olink Proseek Multiplex Inflammation I Panel (Proximity Extension Assay with qPCR readout; NPX log2); group comparison using BRB ArrayTools; table reports geometric means and linear fold-change.	arbitrary units (NPX-derived; geometric mean intensity)	Plasma	endo_vs_ctrl	up	EN-RAGE higher in plasma in endometriosis vs controls: geometric mean 17.44 vs 10.68; fold change 1.63; p=0.001.	17.44	10.68	geom_mean_intensity; foldchange	0.001	NR	None	NR	Table 2; Fig 1	Associative	Consequence	Supports prioritizing EN-RAGE/RAGE-axis follow-up as a systemic biomarker candidate in endometriosis (requires targeted validation and RAGE/AGE measurement).	Multiplex screening without absolute concentrations; no direct RAGE receptor or AGE measurements; no multivariable adjustment (e.g., BMI); PF collected by lavage (dilution).	Only AGE–RAGE-relevant hit among significant plasma markers; EN-RAGE referenced as RAGE ligand in paper.
Perricos_2023_IntJMolSci	E2	HumanTissue/Fluid	Peritoneal fluid (10 mL saline lavage; total protein-normalized)	Histologically confirmed endometriosis (n=51; includes DIE n=18 and non-DIE n=33).	No endometriosis at laparoscopy/histology (n=30).	ligand	EN-RAGE (RAGE-binding protein; aka S100A12)	Olink Proseek Multiplex Inflammation I Panel (PEA-qPCR; NPX log2); PF values normalized to total protein (Bradford); EN-RAGE not among significantly different PF markers.	NR	Peritoneal fluid	endo_vs_ctrl	no_change	No significant EN-RAGE difference detected in PF: not listed among significant PF proteins; authors state EN-RAGE was increased in plasma but not in PF.	NR	NR	NR	NR	NR	None	NR	Table 2 (PF significant list does not include EN-RAGE); Results/Discussion text	Associative	Consequence	Suggests systemic (rather than intraperitoneal lavage PF) EN-RAGE signal in this dataset; may influence specimen choice for future biomarker work.	PF collected by lavage (dilution) and normalized; non-significance may reflect compartment biology and/or assay sensitivity; no direct RAGE/AGE measures.	Encoded as 'no_change' based on non-significance/absence from PF results and explicit statement of plasma-only increase.
Perricos_2023_IntJMolSci	E3_DIE_vs_nonDIE	HumanTissue/Fluid	Citrate plasma (fasting, morning of surgery)	Endometriosis with deep-infiltrating lesions (DIE) (n=18; ENZIAN classified)	Endometriosis without DIE (n=33)	ligand	EN-RAGE	Olink Proseek Multiplex Inflammation I Panel (proximity extension assay + qPCR); class comparison reported significant proteins for DIE vs non-DIE	Arbitrary units (Olink NPX-derived intensity)	Plasma	DIE_vs_nonDIE	no_change	EN-RAGE not among proteins significantly different between DIE and non-DIE in plasma (Table 3), suggesting no detectable difference at p<0.05	NR	NR	NR	NR	NR	None	NR	Table 3	Associative	Consequence	Suggests EN-RAGE may not discriminate DIE subtype within endometriosis using this panel/approach	Absence-of-significance inference (not explicitly stated for EN-RAGE); no effect estimate provided; sample size modest for subtype analysis	Recorded as 'no_change' because EN-RAGE was not listed among significant plasma proteins in DIE vs non-DIE comparison.
Sasamoto_2025_eBioMed	E1	HumanTissue/Fluid	Plasma	Incident laparoscopically-confirmed endometriosis cases diagnosed after blood draw	Matched premenopausal controls without endometriosis (risk-set sampling matched)	ligand	S100A9	SomaScan aptamer proteomics (SOMAmer) in 55 uL plasma	Relative protein level (per 1 SD increase)	Plasma	endo_vs_ctrl	up	OR per 1 SD higher S100A9 = 1.52 (95%CI 1.19-1.94)	NR	NR	OR per SD	nominal p<0.05 (Wald) for included proteins	1.19-1.94	Matched factors: age; race/ethnicity; infertility history; menstrual phase timing; month; time of day; fasting status	NR	Fig2	Associative	Parallel	Potential blood biomarker for earlier risk stratification and diagnosis	Observational association only; no direct AGE or RAGE measured; rASRM stage unavailable; limited generalisability (mostly white); possible cycle-phase misclassification	S100A9 OR reported in main text
Sasamoto_2025_eBioMed	E2	HumanTissue/Fluid	Plasma	Subset analysis: cases with blood collected <=2 years prior to endometriosis diagnosis (proximity analysis)	Matched controls for the corresponding subset	ligand	S100A9	SomaScan aptamer proteomics (SOMAmer)	Relative protein level (per 1 SD increase)	Plasma	endo_vs_ctrl (<=2y to diagnosis subset)	up	Association magnitude increased when blood collected proximal to diagnosis: OR = 2.42 (95%CI 1.17-4.98)	NR	NR	OR per SD	NR	1.17-4.98	Matched factors: age; race/ethnicity; infertility history; menstrual phase timing; month; time of day; fasting status	NR	Fig3	Associative	Consequence	May improve near-term prediction of diagnosis (closer to clinical presentation)	Subset size NR and potential reverse causation due to subclinical disease closer to diagnosis; still no RAGE measurement	Proximity OR for S100A9
Sharma_2010_FertilSteril	Exp1_RAGE_mRNA	PrimaryCells	Primary stromal cells from endometriotic cyst wall (group 1) vs control endometrial tissue (group 2), stimulated with LPS then treated with atorvastatin (5–20 µM) over 6–24 h	Group 1: laparoscopically proven endometriosis; endometrioma cyst wall biopsy (n=15)	Group 2: women without endometriosis; endometrial tissue biopsy/hysterectomy (n=10)	RAGE	AGER (RAGE) mRNA	Semiquantitative RT-PCR + densitometry normalized to β-actin	Relative expression (% of LPS-induced at time 0)	Cell lysate (mRNA)	treatment_effect	down	Atorvastatin significantly attenuated LPS-induced RAGE mRNA in both groups in a time- and dose-dependent manner; in endometriosis-derived stromal cells maximal significant decrease reported at 20 µM at 24 h, with no significant difference between 10 vs 20 µM at 12–24 h; in controls, 10 µM was sufficient to significantly attenuate RAGE.	NR	NR	NR	P<0.05	NR	None	NR	Fig2	Associative	Amplifier	Supports statins as candidate anti-inflammatory/anti-angiogenic adjuncts potentially dampening RAGE-axis signaling in endometriosis-relevant stromal cells.	Semiquant RT-PCR (not qPCR); LPS stimulation is an artificial inflammatory trigger; cycle phase differs/unclear between groups; no direct AGE measurements or RAGE functional blockade.	Atorvastatin dosing reported as mmol/L in text but plotted as µM in figures; LPS noted as 1 µg/mL in table/figure legends.
Sharma_2010_FertilSteril	Exp2_RAGE_protein	PrimaryCells	Primary stromal cells from endometriotic cyst wall (group 1) vs control endometrial tissue (group 2), stimulated with LPS then treated with atorvastatin (5–20 µM) over 6–24 h	Group 1: laparoscopically proven endometriosis; endometrioma cyst wall biopsy (n=15)	Group 2: women without endometriosis; endometrial tissue biopsy/hysterectomy (n=10)	RAGE	RAGE protein	Western blot + densitometry normalized to β-actin	Relative expression (% of LPS-induced at time 0)	Cell lysate (protein)	treatment_effect	down	Atorvastatin significantly reduced LPS-induced RAGE protein expression over time and dose in both groups, mirroring mRNA patterns; maximal significant reduction described at higher dose/time in endometriosis-derived stromal cells, and control cells required ~10 µM for significant attenuation of RAGE.	NR	NR	NR	P<0.05	NR	None	NR	Fig3	Associative	Amplifier	Pharmacologic modulation (statin) lowers RAGE protein in inflammatory conditions, suggesting a feasible approach to blunt RAGE-axis amplification of inflammation/angiogenesis in endometriosis.	Western blot semi-quantitation; no direct testing of RAGE signaling (no antagonist/siRNA); cycle phase mismatch and limited clinical characterization.	RAGE antibody: goat anti-RAGE (R&D Systems AF1145) as reported; DMSO vehicle control stated to have no effect.
Sharma_2010_FertilSteril	Exp3_ENRAGE_mRNA	PrimaryCells	Primary stromal cells from endometriotic cyst wall (group 1) vs control endometrial tissue (group 2), stimulated with LPS then treated with atorvastatin (5–20 µM) over 6–24 h	Group 1: laparoscopically proven endometriosis; endometrioma cyst wall biopsy (n=15)	Group 2: women without endometriosis; endometrial tissue biopsy/hysterectomy (n=10)	ligand	EN-RAGE (S100A12) mRNA	Semiquantitative RT-PCR + densitometry normalized to β-actin	Relative expression (% of LPS-induced at time 0)	Cell lysate (mRNA)	treatment_effect	down	Atorvastatin significantly attenuated LPS-induced EN-RAGE (S100A12) mRNA in both groups in a time- and dose-dependent manner; in controls, even 5 µM was sufficient to significantly reduce EN-RAGE, whereas endometriosis-derived stromal cells showed maximal significant decrease reported at higher dose/time (20 µM, 24 h).	NR	NR	NR	P<0.05	NR	None	NR	Fig2	Associative	Amplifier	Suggests statins may reduce a key RAGE ligand (S100A12/EN-RAGE), potentially decreasing feed-forward RAGE-ligand inflammatory loops in endometriosis.	Semiquant RT-PCR; EN-RAGE measured as transcript in stromal cells (not extracellular ligand levels); LPS model may not reflect in vivo stimuli.	EN-RAGE described as extracellular newly identified RAGE binding protein (S100A12); plotted in Fig2.
Sharma_2010_FertilSteril	Exp4_ENRAGE_protein	PrimaryCells	Primary stromal cells from endometriotic cyst wall (group 1) vs control endometrial tissue (group 2), stimulated with LPS then treated with atorvastatin (5–20 µM) over 6–24 h	Group 1: laparoscopically proven endometriosis; endometrioma cyst wall biopsy (n=15)	Group 2: women without endometriosis; endometrial tissue biopsy/hysterectomy (n=10)	ligand	EN-RAGE (S100A12) protein	Western blot + densitometry normalized to β-actin	Relative expression (% of LPS-induced at time 0)	Cell lysate (protein)	treatment_effect	down	Atorvastatin reduced LPS-induced EN-RAGE (S100A12) protein expression over time and dose in both groups, consistent with mRNA; control cells showed significant attenuation at lower dose (5 µM), while endometriosis-derived stromal cells required higher dose/time for maximal effect.	NR	NR	NR	P<0.05	NR	None	NR	Fig3	Associative	Amplifier	Downregulation of EN-RAGE protein provides a plausible route by which statins could reduce ligand availability for RAGE-mediated inflammatory amplification in endometriosis lesions.	No measurement of secreted EN-RAGE; no RAGE-pathway functional validation; generalizability limited to ovarian endometrioma-derived stromal cells and selected controls.	EN-RAGE antibody: goat anti-EN-RAGE (R&D Systems AF1052) as reported; outcome reported as mean±SEM across experiments in figures.
Sharma_2010_IJGO	E1_RAGE_mRNA_endo_vs_ctrl	PrimaryCells	Primary stromal cells isolated/cultured from endometriotic cyst wall (cases; proliferative phase) vs endometrial biopsy (controls; secretory phase)	Laparoscopy-proven endometriosis; cyst wall-derived stromal cells (n=28; mostly stage III–IV)	Unexplained infertility; no endometriosis or pelvic inflammation on laparoscopy (n=20)	RAGE	AGER (RAGE) mRNA	Semiquantitative RT-PCR + densitometry normalized to β-actin	A.U. (densitometry; β-actin normalized)	Cellular RNA (stromal cell lysate)	endo_vs_ctrl	up	AGER mRNA expression significantly higher in endometriosis stromal cells vs controls.	NR	NR	NR	<0.001	NR	None	NR	Fig 2A (with representative gels in Fig 1B)	Associative	Consequence	Suggests RAGE-ligand axis may be a therapeutic target to reduce inflammatory milieu (not tested).	Different menstrual phase between groups; advanced disease only; no direct AGE measurements.	Primary comparison from Sharma_2010_IJGO
Sharma_2010_IJGO	E2_RAGE_protein_endo_vs_ctrl	PrimaryCells	Primary stromal cells isolated/cultured from endometriotic cyst wall (cases; proliferative phase) vs endometrial biopsy (controls; secretory phase)	Laparoscopy-proven endometriosis; cyst wall-derived stromal cells (n=28; mostly stage III–IV)	Unexplained infertility; no endometriosis or pelvic inflammation on laparoscopy (n=20)	RAGE	AGER (RAGE) protein	Western blot + densitometry normalized to β-actin	A.U. (densitometry; β-actin normalized)	Cellular protein (stromal cell lysate)	endo_vs_ctrl	up	AGER protein expression significantly higher in endometriosis stromal cells vs controls.	NR	NR	NR	<0.001	NR	None	NR	Fig 2B (with representative blots in Fig 1C)	Associative	Consequence	Suggests RAGE-ligand axis may be a therapeutic target to reduce inflammatory milieu (not tested).	Different menstrual phase between groups; advanced disease only; no direct AGE measurements.	Primary comparison from Sharma_2010_IJGO
Sharma_2010_IJGO	E3_ENRAGE_mRNA_endo_vs_ctrl	PrimaryCells	Primary stromal cells isolated/cultured from endometriotic cyst wall (cases; proliferative phase) vs endometrial biopsy (controls; secretory phase)	Laparoscopy-proven endometriosis; cyst wall-derived stromal cells (n=28; mostly stage III–IV)	Unexplained infertility; no endometriosis or pelvic inflammation on laparoscopy (n=20)	ligand	EN-RAGE (S100A12) mRNA	Semiquantitative RT-PCR + densitometry normalized to β-actin	A.U. (densitometry; β-actin normalized)	Cellular RNA (stromal cell lysate)	endo_vs_ctrl	up	EN-RAGE mRNA expression significantly higher in endometriosis stromal cells vs controls.	NR	NR	NR	<0.001	NR	None	NR	Fig 2A (with representative gels in Fig 1B)	Associative	Consequence	Suggests RAGE-ligand axis may be a therapeutic target to reduce inflammatory milieu (not tested).	Different menstrual phase between groups; advanced disease only; no direct AGE measurements.	Primary comparison from Sharma_2010_IJGO
Sharma_2010_IJGO	E4_ENRAGE_protein_endo_vs_ctrl	PrimaryCells	Primary stromal cells isolated/cultured from endometriotic cyst wall (cases; proliferative phase) vs endometrial biopsy (controls; secretory phase)	Laparoscopy-proven endometriosis; cyst wall-derived stromal cells (n=28; mostly stage III–IV)	Unexplained infertility; no endometriosis or pelvic inflammation on laparoscopy (n=20)	ligand	EN-RAGE (S100A12) protein	Western blot + densitometry normalized to β-actin	A.U. (densitometry; β-actin normalized)	Cellular protein (stromal cell lysate)	endo_vs_ctrl	up	EN-RAGE protein expression significantly higher in endometriosis stromal cells vs controls.	NR	NR	NR	<0.001	NR	None	NR	Fig 2B (with representative blots in Fig 1C)	Associative	Consequence	Suggests RAGE-ligand axis may be a therapeutic target to reduce inflammatory milieu (not tested).	Different menstrual phase between groups; advanced disease only; no direct AGE measurements.	Primary comparison from Sharma_2010_IJGO
Sharma_2010_IJGO	E5_COX2_mRNA_endo_vs_ctrl	PrimaryCells	Primary stromal cells isolated/cultured from endometriotic cyst wall (cases; proliferative phase) vs endometrial biopsy (controls; secretory phase)	Laparoscopy-proven endometriosis; cyst wall-derived stromal cells (n=28; mostly stage III–IV)	Unexplained infertility; no endometriosis or pelvic inflammation on laparoscopy (n=20)	downstream	COX-2 (PTGS2) mRNA	Semiquantitative RT-PCR + densitometry normalized to β-actin	A.U. (densitometry; β-actin normalized)	Cellular RNA (stromal cell lysate)	endo_vs_ctrl	up	COX-2 mRNA expression significantly higher in endometriosis stromal cells vs controls (co-assessed with RAGE/EN-RAGE).	NR	NR	NR	<0.001	NR	None	No association with infertility/dysmenorrhea duration or disease severity reported (data not shown).	Fig 2A (with representative gels in Fig 1B)	Associative	Consequence	Supports rationale for anti-inflammatory adjunct approaches (COX-2/RAGE axis suggested but not tested).	Different menstrual phase between groups; advanced disease only; correlation analyses underpowered/not shown.	Primary comparison from Sharma_2010_IJGO
Sharma_2010_IJGO	E6_COX2_protein_endo_vs_ctrl	PrimaryCells	Primary stromal cells isolated/cultured from endometriotic cyst wall (cases; proliferative phase) vs endometrial biopsy (controls; secretory phase)	Laparoscopy-proven endometriosis; cyst wall-derived stromal cells (n=28; mostly stage III–IV)	Unexplained infertility; no endometriosis or pelvic inflammation on laparoscopy (n=20)	downstream	COX-2 (PTGS2) protein	Western blot + densitometry normalized to β-actin	A.U. (densitometry; β-actin normalized)	Cellular protein (stromal cell lysate)	endo_vs_ctrl	up	COX-2 protein expression significantly higher in endometriosis stromal cells vs controls (co-assessed with RAGE/EN-RAGE).	NR	NR	NR	<0.001	NR	None	No association with infertility/dysmenorrhea duration or disease severity reported (data not shown).	Fig 2B (with representative blots in Fig 1C)	Associative	Consequence	Supports rationale for anti-inflammatory adjunct approaches (COX-2/RAGE axis suggested but not tested).	Different menstrual phase between groups; advanced disease only; correlation analyses underpowered/not shown.	Primary comparison from Sharma_2010_IJGO
Sharma_2010_IJGO	E7_RAGE_mRNA_priorTx_vs_noTx	PrimaryCells	Primary stromal cells isolated/cultured from endometriotic cyst wall (cases; proliferative phase)	Endometriosis with prior danazol or GnRH-a history (n=7; timing NR)	Endometriosis never treated (n=21)	RAGE	AGER (RAGE) mRNA	Semiquantitative RT-PCR + densitometry normalized to β-actin	A.U. (densitometry; β-actin normalized)	Cellular RNA (stromal cell lysate)	treatment_effect	no_change	No significant difference in AGER mRNA expression between prior-treated vs never-treated endometriosis subgroups.	NR	NR	NR	>0.05	NR	None	NR	Fig 2A	Associative	Consequence	Implies prior hormonal therapy history (danazol/GnRH-a) did not normalize RAGE expression in stromal cells (timing unclear).	Prior therapy timing/duration not reported; not a randomized intervention.	Subgroup analysis by treatment history
Sharma_2010_IJGO	E8_RAGE_protein_priorTx_vs_noTx	PrimaryCells	Primary stromal cells isolated/cultured from endometriotic cyst wall (cases; proliferative phase)	Endometriosis with prior danazol or GnRH-a history (n=7; timing NR)	Endometriosis never treated (n=21)	RAGE	AGER (RAGE) protein	Western blot + densitometry normalized to β-actin	A.U. (densitometry; β-actin normalized)	Cellular protein (stromal cell lysate)	treatment_effect	no_change	No significant difference in AGER protein expression between prior-treated vs never-treated endometriosis subgroups.	NR	NR	NR	>0.05	NR	None	NR	Fig 2B	Associative	Consequence	Implies prior hormonal therapy history (danazol/GnRH-a) did not normalize RAGE expression in stromal cells (timing unclear).	Prior therapy timing/duration not reported; not a randomized intervention.	Subgroup analysis by treatment history
Sharma_2010_IJGO	E9_ENRAGE_mRNA_priorTx_vs_noTx	PrimaryCells	Primary stromal cells isolated/cultured from endometriotic cyst wall (cases; proliferative phase)	Endometriosis with prior danazol or GnRH-a history (n=7; timing NR)	Endometriosis never treated (n=21)	ligand	EN-RAGE (S100A12) mRNA	Semiquantitative RT-PCR + densitometry normalized to β-actin	A.U. (densitometry; β-actin normalized)	Cellular RNA (stromal cell lysate)	treatment_effect	no_change	No significant difference in EN-RAGE mRNA expression between prior-treated vs never-treated endometriosis subgroups.	NR	NR	NR	>0.05	NR	None	NR	Fig 2A	Associative	Consequence	Implies prior hormonal therapy history did not normalize EN-RAGE expression (timing unclear).	Prior therapy timing/duration not reported; not a randomized intervention.	Subgroup analysis by treatment history
Sharma_2010_IJGO	E10_ENRAGE_protein_priorTx_vs_noTx	PrimaryCells	Primary stromal cells isolated/cultured from endometriotic cyst wall (cases; proliferative phase)	Endometriosis with prior danazol or GnRH-a history (n=7; timing NR)	Endometriosis never treated (n=21)	ligand	EN-RAGE (S100A12) protein	Western blot + densitometry normalized to β-actin	A.U. (densitometry; β-actin normalized)	Cellular protein (stromal cell lysate)	treatment_effect	no_change	No significant difference in EN-RAGE protein expression between prior-treated vs never-treated endometriosis subgroups.	NR	NR	NR	>0.05	NR	None	NR	Fig 2B	Associative	Consequence	Implies prior hormonal therapy history did not normalize EN-RAGE expression (timing unclear).	Prior therapy timing/duration not reported; not a randomized intervention.	Subgroup analysis by treatment history
Sharma_2010_IJGO	E11_COX2_mRNA_priorTx_vs_noTx	PrimaryCells	Primary stromal cells isolated/cultured from endometriotic cyst wall (cases; proliferative phase)	Endometriosis with prior danazol or GnRH-a history (n=7; timing NR)	Endometriosis never treated (n=21)	downstream	COX-2 (PTGS2) mRNA	Semiquantitative RT-PCR + densitometry normalized to β-actin	A.U. (densitometry; β-actin normalized)	Cellular RNA (stromal cell lysate)	treatment_effect	no_change	No significant difference in COX-2 mRNA expression between prior-treated vs never-treated endometriosis subgroups.	NR	NR	NR	>0.05	NR	None	NR	Fig 2A	Associative	Consequence	Suggests prior danazol/GnRH-a history did not reduce COX-2 expression in lesion-derived stromal cells (timing unclear).	Prior therapy timing/duration not reported; not a randomized intervention.	Subgroup analysis by treatment history
Sharma_2010_IJGO	E12_COX2_protein_priorTx_vs_noTx	PrimaryCells	Primary stromal cells isolated/cultured from endometriotic cyst wall (cases; proliferative phase)	Endometriosis with prior danazol or GnRH-a history (n=7; timing NR)	Endometriosis never treated (n=21)	downstream	COX-2 (PTGS2) protein	Western blot + densitometry normalized to β-actin	A.U. (densitometry; β-actin normalized)	Cellular protein (stromal cell lysate)	treatment_effect	no_change	No significant difference in COX-2 protein expression between prior-treated vs never-treated endometriosis subgroups.	NR	NR	NR	>0.05	NR	None	NR	Fig 2B	Associative	Consequence	Suggests prior danazol/GnRH-a history did not reduce COX-2 expression in lesion-derived stromal cells (timing unclear).	Prior therapy timing/duration not reported; not a randomized intervention.	Subgroup analysis by treatment history
Sharma_2011_FertilSteril	Exp1_RAGE_mRNA_GroupI	PrimaryCells	Primary stromal cell cultures (ESCs) derived from endometriotic ovarian cyst wall; stimulated with LPS (1 mg per 2×10^5 cells/mL) then treated with PPAR-γ ligands across dose/time	Group I: endometriotic stromal cells (n=15), LPS-stimulated	LPS-stimulated same cells + vehicle (DMSO 0.05%)	RAGE	RAGE (AGER)	Semi-quantitative RT-PCR (densitometry vs β-actin)	%	Cell lysate (mRNA)	treatment_effect	down	RAGE mRNA decreased vs LPS with rosiglitazone (59% decrease at 10 mM, 6 h) and with 15d-PGJ2 (59% decrease at 10 mM, 12 h); between-ligand comparison NS (Table 1).	59%↓ (rosiglitazone, 10 mM, 6h); 59%↓ (15d-PGJ2, 10 mM, 12h)	100% (LPS baseline)	Percent decrease vs LPS	NS	NR	None	NR	Table 1; Supplementary Fig 3	Associative	Amplifier	PPAR-γ agonists may downregulate RAGE expression in inflamed endometriotic stromal cells.	Semi-quant assays; in vitro LPS model; tissue source cycle phase differs from controls; ligand dose units reported as mM.	Dose units reported as mM in paper; interpret cautiously (likely µM in typical cell culture).
Sharma_2011_FertilSteril	Exp2_RAGE_protein_GroupI	PrimaryCells	Primary stromal cell cultures (ESCs) derived from endometriotic ovarian cyst wall; stimulated with LPS then treated with PPAR-γ ligands across dose/time	Group I: endometriotic stromal cells (n=15), LPS-stimulated	LPS-stimulated same cells + vehicle (DMSO 0.05%)	RAGE	RAGE (AGER)	Western blot (densitometry vs β-actin)	%	Cell lysate (protein)	treatment_effect	down	RAGE protein decreased vs LPS with rosiglitazone (62% decrease at 10 mM, 12 h) and with 15d-PGJ2 (59% decrease at 10 mM, 12 h); between-ligand comparison NS (Table 1).	62%↓ (rosiglitazone, 10 mM, 12h); 59%↓ (15d-PGJ2, 10 mM, 12h)	100% (LPS baseline)	Percent decrease vs LPS	NS	NR	None	NR	Table 1; Supplementary Fig 4	Associative	Amplifier	PPAR-γ agonists may reduce RAGE protein abundance under inflammatory stimulation.	Semi-quant WB; in vitro LPS model; tissue source cycle phase differs from controls; ligand dose units reported as mM.	Dose units reported as mM in paper; interpret cautiously.
Sharma_2011_FertilSteril	Exp3_RAGE_mRNA_GroupII	PrimaryCells	Primary stromal cell cultures (ESCs) derived from control endometrium; stimulated with LPS then treated with PPAR-γ ligands across dose/time	Group II: control endometrial stromal cells (n=10), LPS-stimulated	LPS-stimulated same cells + vehicle (DMSO 0.05%)	RAGE	RAGE (AGER)	Semi-quantitative RT-PCR (densitometry vs β-actin)	%	Cell lysate (mRNA)	treatment_effect	down	RAGE mRNA decreased vs LPS with rosiglitazone (42% decrease at 10 mM, 6 h) and with 15d-PGJ2 (47% decrease at 10 mM, 12 h); between-ligand comparison NS (Table 1).	42%↓ (rosiglitazone, 10 mM, 6h); 47%↓ (15d-PGJ2, 10 mM, 12h)	100% (LPS baseline)	Percent decrease vs LPS	NS	NR	None	NR	Table 1; Supplementary Fig 3	Associative	Amplifier	Suggests PPAR-γ activation can downregulate RAGE even in non-endo stromal cells under LPS stimulation.	Control tissue obtained in secretory phase while endometriosis tissue obtained proliferative; semiquant assays; in vitro LPS model; dose units reported as mM.	EndoGroupDefinition column used for experimental group labeling (here: controls).
Sharma_2011_FertilSteril	Exp4_RAGE_protein_GroupII	PrimaryCells	Primary stromal cell cultures (ESCs) derived from control endometrium; stimulated with LPS then treated with PPAR-γ ligands across dose/time	Group II: control endometrial stromal cells (n=10), LPS-stimulated	LPS-stimulated same cells + vehicle (DMSO 0.05%)	RAGE	RAGE (AGER)	Western blot (densitometry vs β-actin)	%	Cell lysate (protein)	treatment_effect	down	RAGE protein decreased vs LPS with rosiglitazone (55% decrease at 0.1 mM, 12 h) and with 15d-PGJ2 (50% decrease at 0.1 mM, 12 h); between-ligand comparison NS (Table 1).	55%↓ (rosiglitazone, 0.1 mM, 12h); 50%↓ (15d-PGJ2, 0.1 mM, 12h)	100% (LPS baseline)	Percent decrease vs LPS	NS	NR	None	NR	Table 1; Supplementary Fig 4	Associative	Amplifier	Suggests PPAR-γ activation can reduce RAGE protein abundance under inflammatory stimulation.	Semiquant WB; in vitro LPS model; dose units reported as mM; cycle phase differences between groups may confound comparisons.	Note different 'max' dose/time for protein in control group (0.1 mM at 12h reported in Table 1).
Sharma_2011_FertilSteril	Exp5_ENRAGE_mRNA_GroupI	PrimaryCells	Primary stromal cell cultures (ESCs) derived from endometriotic ovarian cyst wall; stimulated with LPS then treated with PPAR-γ ligands across dose/time	Group I: endometriotic stromal cells (n=15), LPS-stimulated	LPS-stimulated same cells + vehicle (DMSO 0.05%)	ligand	EN-RAGE (S100A12)	Semi-quantitative RT-PCR (densitometry vs β-actin)	%	Cell lysate (mRNA)	treatment_effect	down	EN-RAGE mRNA decreased vs LPS with rosiglitazone (70% decrease at 10 mM, 9 h) and with 15d-PGJ2 (58% decrease at 10 mM, 12 h); between-ligand comparison P=0.038 (Table 1).	70%↓ (rosiglitazone, 10 mM, 9h); 58%↓ (15d-PGJ2, 10 mM, 12h)	100% (LPS baseline)	Percent decrease vs LPS	0.038	NR	None	NR	Table 1; Supplementary Fig 3	Associative	Amplifier	PPAR-γ ligands may reduce the RAGE ligand EN-RAGE (S100A12) in endometriotic stromal cells under inflammatory stimulation.	Semiquant assays; in vitro LPS model; limited functional readouts of RAGE signaling; dose units reported as mM.	EN-RAGE is a RAGE ligand (S100A12); p-value reflects rosiglitazone vs 15d-PGJ2 comparison in Table 1.
Sharma_2011_FertilSteril	Exp6_ENRAGE_protein_GroupI	PrimaryCells	Primary stromal cell cultures (ESCs) derived from endometriotic ovarian cyst wall; stimulated with LPS then treated with PPAR-γ ligands across dose/time	Group I: endometriotic stromal cells (n=15), LPS-stimulated	LPS-stimulated same cells + vehicle (DMSO 0.05%)	ligand	EN-RAGE (S100A12)	Western blot (densitometry vs β-actin)	%	Cell lysate (protein)	treatment_effect	down	EN-RAGE protein decreased vs LPS with rosiglitazone (48% decrease at 10 mM, 6 h) and with 15d-PGJ2 (73% decrease at 1.0 mM, 12 h); between-ligand comparison P=0.003 (Table 1).	48%↓ (rosiglitazone, 10 mM, 6h); 73%↓ (15d-PGJ2, 1.0 mM, 12h)	100% (LPS baseline)	Percent decrease vs LPS	0.003	NR	None	NR	Table 1; Supplementary Fig 4	Associative	Amplifier	Endogenous PPAR-γ ligand 15d-PGJ2 showed stronger suppression of EN-RAGE protein than rosiglitazone at reported 'max' conditions.	Semiquant WB; different 'max' doses/times across treatments; in vitro LPS model; dose units reported as mM.	Table 1 reports different dose at 'max' effect for 15d-PGJ2 (1.0 mM) vs rosiglitazone (10 mM) for EN-RAGE protein in group I.
Sharma_2011_FertilSteril	Exp7_ENRAGE_mRNA_GroupII	PrimaryCells	Primary stromal cell cultures (ESCs) derived from control endometrium; stimulated with LPS then treated with PPAR-γ ligands across dose/time	Group II: control endometrial stromal cells (n=10), LPS-stimulated	LPS-stimulated same cells + vehicle (DMSO 0.05%)	ligand	EN-RAGE (S100A12)	Semi-quantitative RT-PCR (densitometry vs β-actin)	%	Cell lysate (mRNA)	treatment_effect	down	EN-RAGE mRNA decreased vs LPS with rosiglitazone (68% decrease at 10 mM, 12 h) and with 15d-PGJ2 (55% decrease at 10 mM, 12 h); between-ligand comparison P=0.033 (Table 1).	68%↓ (rosiglitazone, 10 mM, 12h); 55%↓ (15d-PGJ2, 10 mM, 12h)	100% (LPS baseline)	Percent decrease vs LPS	0.033	NR	None	NR	Table 1; Supplementary Fig 3	Associative	Amplifier	PPAR-γ ligands can suppress EN-RAGE (S100A12) expression in LPS-stimulated endometrial stromal cells.	Control tissue secretory phase; semiquant assays; in vitro LPS model; dose units reported as mM.	EndoGroupDefinition column used for experimental group labeling (here: controls).
Sharma_2011_FertilSteril	Exp8_ENRAGE_protein_GroupII	PrimaryCells	Primary stromal cell cultures (ESCs) derived from control endometrium; stimulated with LPS then treated with PPAR-γ ligands across dose/time	Group II: control endometrial stromal cells (n=10), LPS-stimulated	LPS-stimulated same cells + vehicle (DMSO 0.05%)	ligand	EN-RAGE (S100A12)	Western blot (densitometry vs β-actin)	%	Cell lysate (protein)	treatment_effect	down	EN-RAGE protein decreased vs LPS with rosiglitazone (70% decrease at 10 mM, 3 h) and with 15d-PGJ2 (55% decrease at 10 mM, 12 h); between-ligand comparison P=0.021 (Table 1).	70%↓ (rosiglitazone, 10 mM, 3h); 55%↓ (15d-PGJ2, 10 mM, 12h)	100% (LPS baseline)	Percent decrease vs LPS	0.021	NR	None	NR	Table 1; Supplementary Fig 4	Associative	Amplifier	Supports pharmacologic suppression of a key RAGE ligand (EN-RAGE/S100A12) under inflammatory stimulation in endometrial stromal cells.	Semiquant WB; different 'max' timepoints across ligands (3h vs 12h); in vitro LPS model; dose units reported as mM.	Reported 'max' conditions differ by ligand/time; p-value reflects rosiglitazone vs 15d-PGJ2 comparison in Table 1.
Shimizu_2017_ReprodSci	E1	HumanTissue/Fluid	Serum	Endometriosis (n=6; cycle days 3-5)	Non-endometriosis controls (n=15; cycle days 3-5)	ligand	HMGB1	ELISA (Shino-Test)	ng/mL	Serum	endo_vs_ctrl	no_change	No significant difference reported between endometriosis and controls	29.3±18.4	22.0±9.4	mean±SD	NR	NR	None	NR	Fig1A	Associative	Parallel	NR	Small endometriosis serum sample size (n=6); cross-sectional; potential confounding by indication for surgery/benign disease	Mean±SD values reported in Results text and Fig 1A.
Shimizu_2017_ReprodSci	E2	HumanTissue/Fluid	Menstrual blood	Endometriosis (n=13; cycle days 3-5)	Non-endometriosis controls (n=14; cycle days 3-5)	ligand	HMGB1	ELISA (Shino-Test)	ng/mL	Menstrual blood	endo_vs_ctrl	no_change	No significant difference reported between endometriosis and controls	667.1±631.4	914.8±844.0	mean±SD	NR	NR	None	NR	Fig1A	Associative	Parallel	NR	High variability; groups not necessarily paired across compartments; potential bacterial contamination not measured in this study	Menstrual blood collected by transcervical suction; diluted 10x for ELISA per Methods.
Shimizu_2017_ReprodSci	E3	HumanTissue/Fluid	Peritoneal fluid	Endometriosis (n=48; mid-proliferative phase)	Controls without endometriosis (n=9; mid-proliferative phase)	ligand	HMGB1	ELISA (Shino-Test)	ng/mL	Peritoneal fluid	endo_vs_ctrl	no_change	No significant difference reported between endometriosis and controls	71.4±68.1	68.7±43.9	mean±SD	NR	NR	None	NR	Fig1A	Associative	Parallel	NR	Control PF n=9; cross-sectional; PF collected at surgery (selection bias)	PF centrifuged and stored at -30°C per Methods.
Shimizu_2017_ReprodSci	E4	HumanTissue/Fluid	Serum vs menstrual blood (endometriosis cohort)	Endometriosis (serum n=6; menstrual blood n=13)	NR	ligand	HMGB1	ELISA (Shino-Test)	ng/mL	Serum vs menstrual blood	compartment_comparison	up	Menstrual blood HMGB1 higher than serum (P<0.001)	Menstrual: 667.1±631.4; Serum: 29.3±18.4	NR	mean±SD	P<0.001	NR	None	NR	Fig1A	Associative	Parallel	NR	Different subset participants across compartments; not paired within-subject comparison	Reported as overall comparison of compartment concentrations.
Shimizu_2017_ReprodSci	E5	HumanTissue/Fluid	Peritoneal fluid vs menstrual blood (endometriosis cohort)	Endometriosis (PF n=48; menstrual blood n=13)	NR	ligand	HMGB1	ELISA (Shino-Test)	ng/mL	Peritoneal fluid vs menstrual blood	compartment_comparison	up	Menstrual blood HMGB1 higher than peritoneal fluid (P<0.001)	Menstrual: 667.1±631.4; PF: 71.4±68.1	NR	mean±SD	P<0.001	NR	None	NR	Fig1A	Associative	Parallel	NR	Different subset participants across compartments; not paired within-subject comparison	Reported as overall comparison of compartment concentrations.
Shimizu_2017_ReprodSci	E6	HumanTissue/Fluid	Peritoneal fluid by disease severity	Endometriosis stratified by Re-ASRM I-II (n=16) vs III-IV (n=32)	Controls without endometriosis (n=9)	ligand	HMGB1	ELISA (Shino-Test)	ng/mL	Peritoneal fluid	stage_corr	no_change	No differences among Re-ASRM I-II, Re-ASRM III-IV, and control groups	I-II: 84.8±60.6; III-IV: 64.6±71.5	Control: 68.7±43.9	mean±SD	NR	NR	None	No correlation with severity (Re-ASRM)	Fig1B	Associative	Consequence	NR	Re-ASRM reflects peritoneal disease; PF subset; potential confounders unadjusted	Stage-stratified analysis described in Results.
Shimizu_2017_ReprodSci	E7	HumanTissue/Fluid	Normal endometrium (eutopic)	Women without endometriosis (IHC subset proliferative n=11; secretory n=10)	NR	RAGE	RAGE (AGER; membrane receptor)	Immunohistochemistry (anti-RAGE; DAB; semi-quant score 0-3; positive >=2)	% positive samples	Glandular epithelium and stroma	Other	NR	RAGE detected throughout menstrual cycle: proliferative glands 90.9% (10/11) stroma 72.7% (8/11); secretory glands 90.0% (9/10) stroma 80.0% (8/10)	NR	NR	proportion	NR	NR	None	NR	Fig2A-B	Associative	Parallel	NR	IHC semi-quantitative; no intensity comparison reported; control endometrium from hysterectomy patients with benign disease	Localization and positivity proportions reported in Results; scoring method described in Methods.
Shimizu_2017_ReprodSci	E8	HumanTissue/Fluid	Peritoneal endometriosis lesions (ectopic)	Endometriosis lesions: red (glands n=10; stroma n=22) and black (glands n=14; stroma n=16)	NR	RAGE	RAGE (AGER; membrane receptor)	Immunohistochemistry (anti-RAGE; DAB; semi-quant score 0-3; positive >=2)	% positive samples	Glandular epithelium and stroma	ectopic_vs_eutopic	NR	RAGE-positive cells present in peritoneal endometriosis: red lesions glands 100% (10/10) stroma 86.4% (19/22); black lesions glands 100% (14/14) stroma 87.5% (14/16)	NR	NR	proportion	NR	NR	None	NR	Fig2C-D	Associative	Amplifier	NR	No direct quantitative comparison to eutopic endometrium; lesion subtype sampling differs by compartment	Reported as presence/positivity; no statistical comparison provided.
Shimizu_2017_ReprodSci	E9	PrimaryCells	Primary human endometriotic stromal cells (ESCs)	ESCs isolated from ovarian endometriotic cyst wall (donor n NR)	Untreated ESCs (vehicle control)	downstream	VEGF	RT-qPCR (SYBR Green; normalized to GAPDH)	Relative mRNA (VEGF/GAPDH)	Cells (ESCs)	treatment_effect	up	1000 ng/mL rHMGB1 increased VEGF mRNA vs control and vs 100 ng/mL rHMGB1 (P<0.05)	NR	NR	foldchange (relative to control)	P<0.05	NR	None	NR	Fig3A	Associative	Amplifier	NR	Primary cell donor number not reported; only one timepoint (24h); no RAGE blockade to confirm pathway	ESCs treated 24h with rHMGB1 (100 or 1000 ng/mL) per Methods.
Shimizu_2017_ReprodSci	E10	PrimaryCells	Primary human endometriotic stromal cells (ESCs)	ESCs isolated from ovarian endometriotic cyst wall (donor n NR)	Untreated ESCs (vehicle control)	downstream	VEGF	RT-qPCR (SYBR Green; normalized to GAPDH)	Relative mRNA (VEGF/GAPDH)	Cells (ESCs)	treatment_effect	up	100 ng/mL rHMGB1 alone did not increase VEGF; coadministration of 100 ng/mL rHMGB1 + 100 ng/mL LPS increased VEGF mRNA (P<0.05)	NR	NR	foldchange (relative to control)	P<0.05	NR	None	NR	Fig3B	Associative	Amplifier	Supports concept that HMGB1 complexes with endotoxin can augment angiogenic signaling in endometriotic stromal cells (preclinical only)	LPS is not an endometriosis-specific exposure; no receptor/pathway inhibitor used; VEGF measured at mRNA level only	LPS titration shown in Fig3B; key significant condition highlighted as HMGB1 100 + LPS 100.
Shimizu_2017_ReprodSci	E11	PrimaryCells	Primary human endometriotic stromal cells (ESCs)	ESCs isolated from ovarian endometriotic cyst wall (donor n NR)	Untreated ESCs (vehicle control)	RAGE	RAGE (AGER) mRNA	RT-qPCR (SYBR Green; normalized to GAPDH)	Relative mRNA (RAGE/GAPDH)	Cells (ESCs)	treatment_effect	no_change	RAGE mRNA unchanged after 100 or 1000 ng/mL rHMGB1	NR	NR	foldchange (relative to control)	NR	NR	None	NR	Fig3C	Associative	Parallel	NR	Only HMGB1 tested (LPS data stated as not shown); no assessment of membrane RAGE protein or signaling	Caption indicates RAGE mRNA unaltered by HMGB1; LPS effect on RAGE stated as data not shown.
Shiraishi_2024_AmJReprodImmunol	E1	HumanTissue/Fluid	Peritoneal fluid cohort (EOC-w-dieno)	EOC with preop dienogest (n=20)	NR	downstream	Aggravation indicators: r-ASRM vs tumor diameter	Postop measurements; linear regression	NR	Clinical severity metrics	stage_corr	up	Slight positive trend: R2=0.17; p=0.071 (not significant)	NR	NR	R2	0.071	NR	None	Higher diameter vs higher r-ASRM (trend only)	Fig 1A	NR	Consequence	NR	Small n=20; diameter in cm while Table 1 reports greatest dimension in mm; cycle phase NR	r-ASRM score and diameter assessed postoperatively in EOC-w-dieno group
Shiraishi_2024_AmJReprodImmunol	E2	HumanTissue/Fluid	Peritoneal fluid supernatant	EOC+w dienogest (n=20) and EOC w/o dienogest (n=7)	Myoma (n=6)	ligand	HMGB1	ELISA (Shino-test)	ng/mL	Peritoneal fluid	endo_vs_ctrl	no_change	No significant differences among myoma vs EOC groups (some elevated HMGB1 cases in EOC)	NR	NR	NR	NR	NR	None	NR	Fig 1B	Associative	Consequence	NR	IL-1α and S100B often below detection; cycle phase NR; controls may have received GnRH analog/antagonist	Exact group medians not reported; plot-based
Shiraishi_2024_AmJReprodImmunol	E3	HumanTissue/Fluid	Peritoneal fluid supernatant	EOC+w dienogest (n=20) and EOC w/o dienogest (n=7)	Myoma (n=6)	ligand	IL-33	Electrochemiluminescence (MSD U-PLEX)	pg/mL	Peritoneal fluid	endo_vs_ctrl	no_change	No significant differences among groups (some elevated IL-33 cases in EOC)	NR	NR	NR	NR	NR	None	NR	Fig 1B	Associative	Consequence	NR	Same as above	Detection limit 0.59 pg/mL
Shiraishi_2024_AmJReprodImmunol	E4	HumanTissue/Fluid	Peritoneal fluid supernatant	EOC+w dienogest (n=20) and EOC w/o dienogest (n=7)	Myoma (n=6)	ligand	IL-1α	Electrochemiluminescence (MSD U-PLEX)	pg/mL	Peritoneal fluid	endo_vs_ctrl	no_change	No significant differences among groups; most values below detection	NR	NR	NR	NR	NR	None	NR	Fig 1B	Associative	Consequence	NR	Same as above	Detection limit 0.98 pg/mL
Shiraishi_2024_AmJReprodImmunol	E5	HumanTissue/Fluid	Peritoneal fluid supernatant	EOC+w dienogest (n=20) and EOC w/o dienogest (n=7)	Myoma (n=6)	ligand	S100B	ELISA (R&D DuoSet)	pg/mL	Peritoneal fluid	endo_vs_ctrl	no_change	No significant differences among groups; most values below detection	NR	NR	NR	NR	NR	None	NR	Fig 1B	Associative	Consequence	NR	Same as above	Detection limit 46.9 pg/mL
Shiraishi_2024_AmJReprodImmunol	E6	HumanTissue/Fluid	Peritoneal fluid supernatant	EOC with preop dienogest (n=20)	NR	ligand	HMGB1	ELISA	ng/mL	Peritoneal fluid	stage_corr	down	Diameter vs HMGB1: R2=0.136; p=0.109 (ns)	NR	NR	R2	0.109	NR	None	Larger diameter associated with lower HMGB1 (ns)	Fig 2A	Associative	Consequence	NR	Correlational; no menstrual phase control	Regression line negative
Shiraishi_2024_AmJReprodImmunol	E7	HumanTissue/Fluid	Peritoneal fluid supernatant	EOC with preop dienogest (n=20)	NR	ligand	HMGB1	ELISA	ng/mL	Peritoneal fluid	stage_corr	up	r-ASRM vs HMGB1: R2=0.165; p=0.076 (ns)	NR	NR	R2	0.076	NR	None	Higher r-ASRM associated with higher HMGB1 (ns)	Fig 2A	Associative	Consequence	NR	Correlational	Regression line positive
Shiraishi_2024_AmJReprodImmunol	E8	HumanTissue/Fluid	Peritoneal fluid supernatant	EOC with preop dienogest (n=20)	NR	ligand	IL-33	Electrochemiluminescence	pg/mL	Peritoneal fluid	stage_corr	no_change	Diameter vs IL-33: R2=0.0003; p=0.943	NR	NR	R2	0.943	NR	None	No association with diameter	Fig 2A	Associative	Consequence	NR	Correlational	Flat line
Shiraishi_2024_AmJReprodImmunol	E9	HumanTissue/Fluid	Peritoneal fluid supernatant	EOC with preop dienogest (n=20)	NR	ligand	IL-33	Electrochemiluminescence	pg/mL	Peritoneal fluid	stage_corr	down	r-ASRM vs IL-33: R2=0.039; p=0.405	NR	NR	R2	0.405	NR	None	No association with r-ASRM (slight negative trend)	Fig 2A	Associative	Consequence	NR	Correlational	Regression line slightly negative
Shiraishi_2024_AmJReprodImmunol	E10	HumanTissue/Fluid	Peritoneal fluid supernatant	EOC with preop dienogest (n=20)	NR	ligand	IL-1α	Electrochemiluminescence	pg/mL	Peritoneal fluid	stage_corr	down	Diameter vs IL-1α: R2=0.108; p=0.157	NR	NR	R2	0.157	NR	None	No association with diameter	Fig 2A	Associative	Consequence	NR	Many values near/under detection limit	Regression line negative
Shiraishi_2024_AmJReprodImmunol	E11	HumanTissue/Fluid	Peritoneal fluid supernatant	EOC with preop dienogest (n=20)	NR	ligand	IL-1α	Electrochemiluminescence	pg/mL	Peritoneal fluid	stage_corr	up	r-ASRM vs IL-1α: R2=0.006; p=0.405	NR	NR	R2	0.405	NR	None	No association with r-ASRM	Fig 2A	Associative	Consequence	NR	Many values near/under detection limit	Regression line slightly positive
Shiraishi_2024_AmJReprodImmunol	E12	HumanTissue/Fluid	Peritoneal fluid supernatant	EOC with preop dienogest (n=20)	NR	ligand	S100B	ELISA	pg/mL	Peritoneal fluid	stage_corr	down	Diameter vs S100B: R2=0.009; p=0.689	NR	NR	R2	0.689	NR	None	No association with diameter	Fig 2A	Associative	Consequence	NR	Most values near/under detection limit	Regression line negative
Shiraishi_2024_AmJReprodImmunol	E13	HumanTissue/Fluid	Peritoneal fluid supernatant	EOC with preop dienogest (n=20)	NR	ligand	S100B	ELISA	pg/mL	Peritoneal fluid	stage_corr	up	r-ASRM vs S100B: R2=0.039; p=0.416	NR	NR	R2	0.416	NR	None	No association with r-ASRM	Fig 2A	Associative	Consequence	NR	Most values near/under detection limit	Regression line slightly positive
Shiraishi_2024_AmJReprodImmunol	E14	HumanTissue/Fluid	Peritoneal fluid mononuclear cells	EOC with preop dienogest (n=20)	NR	downstream	Macrophage proportion (CD11c+CD14+ of viable CD45+ cells)	Flow cytometry	%	Peritoneal fluid immune cells	stage_corr	down	Macrophage % vs diameter: R2=0.235; p=0.030	NR	NR	R2	0.03	NR	None	Larger diameter associated with fewer macrophages	Fig 2C	Associative	Consequence	NR	Only EOC-w-dieno assessed; proportions not absolute counts	Definition per gating strategy
Shiraishi_2024_AmJReprodImmunol	E15	HumanTissue/Fluid	Peritoneal fluid mononuclear cells	EOC with preop dienogest (n=20)	NR	downstream	Macrophage proportion (CD11c+CD14+ of viable CD45+ cells)	Flow cytometry	%	Peritoneal fluid immune cells	stage_corr	down	Macrophage % vs r-ASRM: R2=0.484; p<0.001	NR	NR	R2	<0.001	NR	None	Higher r-ASRM associated with fewer macrophages	Fig 2C	Associative	Consequence	NR	Same as above	Strong inverse correlation
Shiraishi_2024_AmJReprodImmunol	E16	HumanTissue/Fluid	Peritoneal fluid mononuclear cells	EOC with preop dienogest (n=20)	NR	RAGE	TLR4 (surface MFI) on macrophages	Flow cytometry	MFI	Macrophage surface	stage_corr	down	TLR4 MFI vs diameter: R2=0.196; p=0.051 (borderline)	NR	NR	R2	0.051	NR	None	Larger diameter associated with lower macrophage TLR4	Fig 3C	Associative	Consequence	NR	p slightly >0.05	Uses linear regression; MFI not normalized
Shiraishi_2024_AmJReprodImmunol	E17	HumanTissue/Fluid	Peritoneal fluid mononuclear cells	EOC with preop dienogest (n=20)	NR	RAGE	TLR4 (surface MFI) on macrophages	Flow cytometry	MFI	Macrophage surface	stage_corr	down	TLR4 MFI vs r-ASRM: R2=0.287; p=0.015	NR	NR	R2	0.015	NR	None	Higher r-ASRM associated with lower macrophage TLR4	Fig 3C	Associative	Consequence	NR	No adjustment for covariates	TLR4 considered PRR for HMGB1/S100B
Shiraishi_2024_AmJReprodImmunol	E18	HumanTissue/Fluid	Peritoneal fluid mononuclear cells	EOC with preop dienogest (n=20)	NR	RAGE	RAGE (surface MFI) on macrophages	Flow cytometry	MFI	Macrophage surface	stage_corr	down	RAGE MFI vs diameter: R2=0.035; p=0.431	NR	NR	R2	0.431	NR	None	No association with diameter (downward trend)	Fig 3C	Associative	Consequence	NR	RAGE MFI low range	RAGE = AGER product
Shiraishi_2024_AmJReprodImmunol	E19	HumanTissue/Fluid	Peritoneal fluid mononuclear cells	EOC with preop dienogest (n=20)	NR	RAGE	RAGE (surface MFI) on macrophages	Flow cytometry	MFI	Macrophage surface	stage_corr	down	RAGE MFI vs r-ASRM: R2=0.248; p=0.026	NR	NR	R2	0.026	NR	None	Higher r-ASRM associated with lower macrophage RAGE	Fig 3C	Associative	Consequence	NR	No adjustment	Key AGE–RAGE axis result
Shiraishi_2024_AmJReprodImmunol	E20	HumanTissue/Fluid	Peritoneal fluid mononuclear cells	EOC with preop dienogest (n=20)	NR	ligand	ST2 (IL1RL1; IL-33 receptor) on macrophages	Flow cytometry	MFI	Macrophage surface	stage_corr	no_change	ST2 MFI vs diameter: R2<0.001; p=0.905	NR	NR	R2	0.905	NR	None	No association	Fig 3C	Associative	Consequence	NR	Not AGE–RAGE but alarmin receptor comparator	Included as negative control
Shiraishi_2024_AmJReprodImmunol	E21	HumanTissue/Fluid	Peritoneal fluid mononuclear cells	EOC with preop dienogest (n=20)	NR	ligand	ST2 (IL1RL1) on macrophages	Flow cytometry	MFI	Macrophage surface	stage_corr	no_change	ST2 MFI vs r-ASRM: R2=0.073; p=0.250	NR	NR	R2	0.25	NR	None	No association	Fig 3C	Associative	Consequence	NR	Same as above	NR
Shiraishi_2024_AmJReprodImmunol	E22	HumanTissue/Fluid	Peritoneal fluid mononuclear cells	EOC with preop dienogest (n=20)	NR	ligand	IL-1R1 (IL1R1) on macrophages	Flow cytometry	MFI	Macrophage surface	stage_corr	no_change	IL-1R1 MFI vs diameter: R2=0.010; p=0.668	NR	NR	R2	0.668	NR	None	No association	Fig 3C	Associative	Consequence	NR	Not AGE–RAGE; comparator	NR
Shiraishi_2024_AmJReprodImmunol	E23	HumanTissue/Fluid	Peritoneal fluid mononuclear cells	EOC with preop dienogest (n=20)	NR	ligand	IL-1R1 (IL1R1) on macrophages	Flow cytometry	MFI	Macrophage surface	stage_corr	no_change	IL-1R1 MFI vs r-ASRM: R2=0.005; p=0.762	NR	NR	R2	0.762	NR	None	No association	Fig 3C	Associative	Consequence	NR	Same as above	NR
Shiraishi_2024_AmJReprodImmunol	E24	HumanTissue/Fluid	Peritoneal fluid mononuclear cells	EOC with preop dienogest (n=20)	NR	downstream	CD86 (costimulatory molecule) on macrophages	Flow cytometry	MFI	Macrophage surface	stage_corr	down	CD86 MFI vs diameter: R2=0.282; p=0.016	NR	NR	R2	0.016	NR	None	Larger diameter associated with lower CD86 on macrophages	Fig 3C	Associative	Amplifier	Potential immune-activation deficit marker	CD86 not specific to AGE–RAGE; included as macrophage activation proxy	Suggests macrophage anergy with disease severity
Shiraishi_2024_AmJReprodImmunol	E25	HumanTissue/Fluid	Peritoneal fluid mononuclear cells	EOC with preop dienogest (n=20)	NR	downstream	CD86 on macrophages	Flow cytometry	MFI	Macrophage surface	stage_corr	down	CD86 MFI vs r-ASRM: R2=0.472; p<0.001	NR	NR	R2	<0.001	NR	None	Higher r-ASRM associated with lower CD86	Fig 3C	Associative	Amplifier	NR	Same as above	Strong inverse correlation
Shiraishi_2024_AmJReprodImmunol	E26	HumanTissue/Fluid	Peritoneal fluid supernatant	EOC with preop dienogest (n=20)	NR	downstream	IL-6	Electrochemiluminescence	pg/mL	Peritoneal fluid	stage_corr	no_change	IL-6 vs diameter: R2=0.002; p=0.870	NR	NR	R2	0.87	NR	None	No association	Fig 5A	Associative	Consequence	NR	Cytokines not directly tied to RAGE in this study	NR
Shiraishi_2024_AmJReprodImmunol	E27	HumanTissue/Fluid	Peritoneal fluid supernatant	EOC with preop dienogest (n=20)	NR	downstream	IL-6	Electrochemiluminescence	pg/mL	Peritoneal fluid	stage_corr	up	IL-6 vs r-ASRM: R2=0.103; p=0.169 (ns)	NR	NR	R2	0.169	NR	None	Higher r-ASRM associated with higher IL-6 (ns)	Fig 5A	Associative	Consequence	NR	NR	Positive regression line
Shiraishi_2024_AmJReprodImmunol	E28	HumanTissue/Fluid	Peritoneal fluid supernatant	EOC with preop dienogest (n=20)	NR	downstream	IL-1β	Electrochemiluminescence	pg/mL	Peritoneal fluid	stage_corr	up	IL-1β vs diameter: R2=0.009; p=0.870	NR	NR	R2	0.87	NR	None	No association	Fig 5B	Associative	Consequence	NR	IL-1β production inflammasome-regulated; authors interpret as macrophage refractory state	NR
Shiraishi_2024_AmJReprodImmunol	E29	HumanTissue/Fluid	Peritoneal fluid supernatant	EOC with preop dienogest (n=20)	NR	downstream	IL-1β	Electrochemiluminescence	pg/mL	Peritoneal fluid	stage_corr	no_change	IL-1β vs r-ASRM: R2=0.0003; p=0.934	NR	NR	R2	0.934	NR	None	No association	Fig 5B	Associative	Consequence	NR	NR	Detection limit 0.15 pg/mL
Shiraishi_2024_AmJReprodImmunol	E30	PrimaryCells	Peritoneal fluid mononuclear cells from myoma patients (ex vivo)	NR (cells from non-EOC myoma patients; n=4)	Vehicle (0 ng/mL dienogest)	intervention	Dienogest cytotoxicity (viable CD45+ cells %)	Flow cytometry (7-AAD viability)	%	CD45+ immune cells in culture	treatment_effect	down	400 ng/mL dienogest reduced viability vs vehicle (; p<0.01); 4 and 40 ng/mL NS	NR	NR	NR	<0.01	NR	None	NR	Fig 4A	NR	Parallel	High-dose dienogest may be cytotoxic ex vivo	Ex vivo; n=4; high dose not clinically typical	Bar graph
Shiraishi_2024_AmJReprodImmunol	E31	PrimaryCells	Peritoneal fluid mononuclear cells from myoma patients (ex vivo)	NR (cells from non-EOC myoma patients; n=4)	No HMGB1 (0 µg/mL)	intervention	HMGB1 effect on macrophage TLR4 surface expression	Flow cytometry (MFI)	MFI	Macrophage surface (CD11c+CD14+)	treatment_effect	down	Adding HMGB1 (10 µg/mL) reduced TLR4 MFI across dienogest conditions (); dienogest 4 or 40 ng/mL NS within HMGB1 strata	NR	NR	NR	<0.001	NR	None	NR	Fig 4B	Associative	Amplifier	HMGB1 antagonism might prevent macrophage PRR anergy (hypothesis)	Short incubation; no receptor blockade; cells from myoma not endometrioma	Effect attributed to HMGB1 exposure
Shiraishi_2024_AmJReprodImmunol	E32	PrimaryCells	Peritoneal fluid mononuclear cells from myoma patients (ex vivo)	NR (cells from non-EOC myoma patients; n=4)	No HMGB1 (0 µg/mL)	intervention	HMGB1 effect on macrophage RAGE (AGER) surface expression	Flow cytometry (MFI)	MFI	Macrophage surface (CD11c+CD14+)	treatment_effect	down	Adding HMGB1 (10 µg/mL) reduced RAGE MFI ( to ** depending on comparison); dienogest 4 or 40 ng/mL NS within HMGB1 strata	NR	NR	NR	<0.05	NR	None	NR	Fig 4C	Associative	Amplifier	Restoring RAGE expression/handling HMGB1 exposure could be therapeutic (speculative)	Ex vivo; n=4; cells from myoma not endometriosis	RAGE is AGE receptor; ligand HMGB1 downregulates it
Shiraishi_2024_AmJReprodImmunol	E33	PrimaryCells	Peritoneal fluid mononuclear cells from myoma patients (ex vivo)	NR (cells from non-EOC myoma patients; n=4)	No HMGB1 (0 µg/mL)	intervention	HMGB1 effect on macrophage CD86 (activation marker)	Flow cytometry (MFI)	MFI	Macrophage surface (CD11c+CD14+)	treatment_effect	down	Adding HMGB1 (10 µg/mL) reduced CD86 MFI (***); dienogest 4 or 40 ng/mL NS within HMGB1 strata	NR	NR	NR	<0.0001	NR	None	NR	Fig 4D	Associative	Amplifier	HMGB1 blockade might preserve macrophage costimulation (speculative)	Ex vivo; n=4	CD86 supports immunostimulatory activity
Shiraishi_2024_AmJReprodImmunol	E34	PrimaryCells	Peritoneal fluid mononuclear cells from myoma patients (ex vivo)	NR (cells from non-EOC myoma patients; n=4)	Dienogest 40 ng/mL only	intervention	AGER (ager) mRNA after HMGB1 exposure	qRT-PCR (TaqMan)	Relative expression (normalized to β-actin)	Cultured mononuclear cells	treatment_effect	down	HMGB1 (10 µg/mL) reduced ager mRNA vs no HMGB1 (; p<0.05)	NR	NR	NR	<0.05	NR	None	NR	Fig 4E	Associative	Amplifier	Supports HMGB1-driven downregulation of RAGE transcription	Only tested at dienogest 40 ng/mL condition	mRNA aligns with surface protein trend
Shiraishi_2024_AmJReprodImmunol	E35	PrimaryCells	Peritoneal fluid mononuclear cells from myoma patients (ex vivo)	NR (cells from non-EOC myoma patients; n=4)	Dienogest 40 ng/mL only	intervention	TLR4 (tlr4) mRNA after HMGB1 exposure	qRT-PCR (TaqMan)	Relative expression (normalized to β-actin)	Cultured mononuclear cells	treatment_effect	down	HMGB1 (10 µg/mL) did not significantly change tlr4 mRNA (ns)	NR	NR	NR	NR	NR	None	NR	Fig 4E	Associative	Amplifier	NR	Same as above	Protein reduction may be post-transcriptional for tlr4
Shiraishi_2024_AmJReprodImmunol	E36	PrimaryCells	Peritoneal fluid mononuclear cells from myoma patients (ex vivo)	NR (cells from non-EOC myoma patients; n=4)	Dienogest 40 ng/mL only	intervention	CD86 (cd86) mRNA after HMGB1 exposure	qRT-PCR (TaqMan)	Relative expression (normalized to β-actin)	Cultured mononuclear cells	treatment_effect	down	HMGB1 (10 µg/mL) did not significantly change cd86 mRNA (ns)	NR	NR	NR	NR	NR	None	NR	Fig 4E	Associative	Amplifier	NR	Same as above	Protein reduction may be post-transcriptional for cd86
Smyk_2024_SciRep	E1_AGEReader	HumanTissue/Fluid	Skin (forearm)	Women 20-40 with endometriosis confirmed at least by TVUS; symptomatic	Healthy women with no ultrasound abnormalities; matched age/BMI; same exclusions	AGE_marker	Skin AGE accumulation (autofluorescence)	AGE Reader (DiagnOptics) fluorescence spectroscopy; mean of two measurements	Unitless (device score)	Skin autofluorescence (forearm)	endo_vs_ctrl	up	Higher mean skin AGE Reader value in endometriosis vs controls (2.00±0.57 vs 1.70±0.24).	2.00±0.57	1.70±0.24	mean±SD	0.013	NR	None	NR	Table 2; Fig 2C	Associative	Parallel	Supports considering AGE burden in broader cardiometabolic risk profiling in endometriosis (no anti-AGE intervention tested).	Small single-center sample; cross-sectional; no menstrual phase/hormone therapy details; no direct RAGE or circulating AGE species measured.	Core AGE–RAGE-relevant datapoint is skin AGE autofluorescence; RAGE not measured.
Smyk_2024_SciRep	E2_RHI	Other	Peripheral microvascular endothelial function (EndoPAT 2000)	Women 20-40 with endometriosis confirmed at least by TVUS; symptomatic	Healthy women with no ultrasound abnormalities; matched age/BMI; same exclusions	downstream	Reactive Hyperemia Index (RHI)	EndoPAT 2000 (Itamar Medical); reactive hyperemia protocol; automatic software calculation	NR	Peripheral arterial tone (finger PAT signal)	endo_vs_ctrl	down	Lower mean RHI in endometriosis vs controls (1.69±0.54 vs 2.02±0.48).	1.69±0.54	2.02±0.48	mean±SD	0.037	NR	None	NR	Table 2; Fig 2A	NR	Parallel	Highlights potentially higher cardiovascular risk phenotype in endometriosis; suggests need for cardiovascular risk assessment.	Small sample; cross-sectional; no biomarker labs (lipids, glucose, inflammatory markers) to contextualize endothelial findings; no staging/cycle/hormone control.	Included as downstream/clinical context alongside AGE measurement; not a direct AGE–RAGE pathway readout.
Smyk_2024_SciRep	E3_EndoDysfunction	Other	Peripheral microvascular endothelial dysfunction classification (EndoPAT 2000)	Women 20-40 with endometriosis confirmed at least by TVUS; symptomatic	Healthy women with no ultrasound abnormalities; matched age/BMI; same exclusions	downstream	Endothelial dysfunction prevalence (RHI≤1.67)	EndoPAT 2000-derived RHI with threshold ≤1.67	% (n/N)	Peripheral arterial tone (finger PAT signal)	endo_vs_ctrl	up	Endothelial dysfunction more frequent in endometriosis vs controls (52.4% [11/21] vs 20.8% [5/24]).	52.4% (11/21)	20.8% (5/24)	% (n/N)	0.027	NR	None	NR	Table 2; Fig 2B	NR	Parallel	Reinforces clinical signal of increased cardiovascular risk in endometriosis; no axis-targeted therapy tested.	Binary classification depends on device threshold; cross-sectional; no adjustment for potential confounders beyond matching; no RAGE/AGE species profiling.	Outcome is vascular phenotype; included only as context for AGE findings.
Smyk_2024_SciRep	E4_AI	Other	Arterial stiffness surrogate (EndoPAT 2000 pulse wave analysis)	Women 20-40 with endometriosis confirmed at least by TVUS; symptomatic	Healthy women with no ultrasound abnormalities; matched age/BMI; same exclusions	downstream	Augmentation Index (AI)	EndoPAT 2000 pulse wave analysis (P2-P1)/P1 from PAT pulses	NR	Arterial stiffness surrogate from PAT waveform	endo_vs_ctrl	no_change	AI not significantly different between endometriosis and controls (-4.2±14.2 vs 1.0±13.3).	-4.2±14.2	1.0±13.3	mean±SD	0.215	NR	None	NR	Table 2	NR	Parallel	Does not support detectable group difference in this arterial stiffness surrogate despite higher skin AGE autofluorescence.	High variability; small sample; EndoPAT AI may be less sensitive than other stiffness measures; cross-sectional.	Included because paper frames AGEs as reflecting arterial stiffness; however AI itself did not differ.
Smyk_2024_SciRep	E5_AI75	Other	Heart-rate-corrected arterial stiffness surrogate (EndoPAT 2000)	Women 20-40 with endometriosis confirmed at least by TVUS; symptomatic	Healthy women with no ultrasound abnormalities; matched age/BMI; same exclusions	downstream	Augmentation Index at 75 bpm (AI@75)	EndoPAT 2000 AI corrected to HR=75 bpm	NR	Arterial stiffness surrogate from PAT waveform	endo_vs_ctrl	no_change	AI@75 not significantly different between endometriosis and controls (-6.4±12.1 vs -3.6±12.5).	-6.4±12.1	-3.6±12.5	mean±SD	0.451	NR	None	NR	Table 2	NR	Parallel	No detectable difference in HR-corrected stiffness surrogate in this sample.	Small sample; cross-sectional; potential measurement sensitivity limits; no confounder adjustment beyond matching.	Included for completeness of 'stiffness' outcomes assessed alongside skin AGE autofluorescence.
Su_2021_JNeuroinflamm	F1	Animal	Gastrocnemius graft site (right hind limb)	EM rats: 3×3 mm uterine horn tissue implanted into gastrocnemius	Sham: 3×3 mm peritoneal fat implant; Naive: no surgery	downstream	Mechanical pain threshold (withdrawal threshold)	Electronic pressure force gauge; withdrawal threshold in Newtons	N (Newtons)	Graft site (gastrocnemius muscle)	endo_vs_ctrl	down	Mechanical threshold decreased (allodynia) from POD3 onward in EM vs sham/naive; n=7/group; two-way RM ANOVA + Bonferroni post hoc.	NR	NR	mean±SEM	p<0.05	NR	None	Pain/allodynia increased in EM model (↓ threshold).	Fig 1a	NR	Amplifier	Provides behavioral endpoint for testing HMGB1-related innate-immune signaling blockade in endometriosis pain	Threshold values shown as plot only (no tabulated numbers); muscular implantation model (not pelvic lesions).	RAGE not measured; pain changes interpreted via HMGB1→TLR4/MyD88.
Su_2021_JNeuroinflamm	F2	Animal	Transplanted uterine tissue (graft) vs control uterine horn	Transplanted uterine tissue harvested POD14 from EM rats	Control uterine horn tissue	ligand	HMGB1	Western blot (HMGB1 normalized to β-actin)	Relative band intensity (HMGB1/β-actin)	Tissue lysate (graft vs control uterus)	endo_vs_ctrl	up	HMGB1 protein upregulated in transplant vs control uterus on POD14; n=4; Student's t test.	NR	NR	NR	p<0.05	NR	None	NR	Fig 1d	NR	Amplifier	Supports HMGB1 as pain-associated DAMP upregulated in ectopic tissue	No absolute quantification; single timepoint (POD14).	HMGB1 measured; no RAGE/AGER assessment.
Su_2021_JNeuroinflamm	F3	Animal	L3–L5 dorsal root ganglion (DRG)	EM rats POD7 post-surgery	Sham rats	ligand	HMGB1 (cytoplasmic localization in sensory neurons)	Immunofluorescence; % neurons with cytoplasmic HMGB1	% HMGB1-cytoplasmic neurons	DRG sensory neuron cytoplasm	endo_vs_ctrl	up	Cytoplasmic HMGB1+ neurons increased on POD7 vs sham.	40.36% (POD7)	21.27% (sham)	percent	p<0.05	NR	None	NR	Fig 2a–c; Fig S1A	NR	Amplifier	Suggests HMGB1 nuclear→cytoplasmic shift in nociceptive neurons after EM	Based on immunofluorescence proportion; no HMGB1 extracellular measurement.	HMGB1 is a RAGE ligand, but this study focuses on TLR4/MyD88 signaling.
Su_2021_JNeuroinflamm	F4	Animal	L3–L5 dorsal root ganglion (DRG)	EM rats POD14 post-surgery	Sham rats	ligand	HMGB1 (cytoplasmic localization in sensory neurons)	Immunofluorescence; % neurons with cytoplasmic HMGB1	% HMGB1-cytoplasmic neurons	DRG sensory neuron cytoplasm	endo_vs_ctrl	up	Cytoplasmic HMGB1+ neurons increased on POD14 vs sham.	45.19% (POD14)	21.27% (sham)	percent	p<0.05	NR	None	NR	Fig 2a–c; Fig S1A	NR	Amplifier	Supports sustained HMGB1 cytoplasmic localization in nociceptive pathways	No assessment of HMGB1 receptor usage (RAGE vs TLR4) in DRG.	Percentages reported; underlying counts not provided for HMGB1.
Su_2021_JNeuroinflamm	F5	Animal	L3–L5 DRG	EM rats POD14 post-surgery	NR	ligand	HMGB1 colocalization with nociceptor markers (CGRP, IB4, TRPV1)	Double immunofluorescence colocalization	% within marker-positive neurons (as reported)	DRG sensory neurons (CGRP+, IB4+, TRPV1+)	NR	NR	Within EM POD14 DRG, HMGB1 immunoreactivity observed in CGRP+ (39.86%), IB4+ (43.18%), and TRPV1+ (30.21%) neurons.	CGRP 39.86%; IB4 43.18%; TRPV1 30.21%	NR	percent	NR	NR	NR	NR	Fig 2d–f; Fig S1B	NR	Amplifier	Helps localize HMGB1 signal to nociceptor subsets implicated in pain	No sham comparator for these subtype proportions reported in text.	Descriptive localization only.
Su_2021_JNeuroinflamm	F6	Animal	Spinal dorsal horn (SDH)	EM rats POD14 post-surgery	Sham rats	ligand	HMGB1	Immunofluorescence staining (intensity/localization)	Relative fluorescence intensity	Superficial SDH layers; colocalizes with GFAP (astrocytes), IBA1 (microglia), NeuN (neurons)	endo_vs_ctrl	up	HMGB1 immunofluorescence increased in SDH in EM vs sham on POD14; localized to astrocytes, microglia, and neurons.	NR	NR	NR	p<0.05	NR	None	NR	Fig 2g–k; Fig S1C	NR	Amplifier	Supports central HMGB1 upregulation in pain transmission circuitry	Quantitative intensity values not provided in text.	Central HMGB1 could act via multiple receptors; study focuses on TLR4.
Su_2021_JNeuroinflamm	F7	Animal	L3–L5 DRG lysate	EM rats at POD3/7/14/21	Naïve and sham rats	downstream	TLR4	Western blot (TLR4 normalized to β-actin)	Relative band intensity	DRG tissue lysate	endo_vs_ctrl	up	TLR4 increased in DRG after EM, peaking at POD7 and remaining elevated through POD21 vs naïve/sham; n=4 per timepoint; one-way ANOVA + Bonferroni.	NR	NR	mean±SEM	p<0.05	NR	None	NR	Fig 3a–b	NR	Amplifier	Supports engagement of HMGB1 receptor pathway (TLR4) in nociceptive ganglia	TLR4 is not RAGE; receptor specificity for HMGB1 not dissected.	Included because HMGB1 is a RAGE ligand; authors test alternative receptor TLR4.
Su_2021_JNeuroinflamm	F8	Animal	L3–L5 DRG sensory neurons	EM rats POD14	Sham rats	downstream	TLR4 (immunopositive small-diameter neurons)	Immunofluorescence; neuron size classification by CSA; % TLR4+ neurons	% (count/total)	Small-diameter DRG neurons (CSA < 636 μm²)	endo_vs_ctrl	up	TLR4+ small-diameter neurons increased in EM vs sham; no change reported in medium/large neurons.	39.39% (451/1145)	19.84% (203/1023)	percent (count/total)	p<0.05	NR	None	NR	Fig 3c–d	NR	Amplifier	Identifies nociceptor-enriched receptor expression change relevant to pain targeting	Categorical IF-based counting; no receptor functional assay in neurons beyond pharmacology at spinal level.	TLR4 considered HMGB1 receptor; not part of AGE–RAGE core but relevant to HMGB1 signaling.
Su_2021_JNeuroinflamm	F9	Animal	DRG nociceptor subset (IB4+)	EM rats POD14	Sham rats	downstream	TLR4 within IB4+ neurons	Double immunofluorescence (TLR4 + IB4); % TLR4+ in IB4+ neurons	%	DRG IB4+ (non-peptidergic) nociceptors	endo_vs_ctrl	up	TLR4 expression increased in IB4+ nociceptors (reported as 18.90%→36.36%).	0.3636	0.189	percent	p<0.05	NR	None	NR	Fig 4g	NR	Amplifier	Supports nociceptor-specific TLR4 upregulation in EM pain model	Counts not reported; unclear whether % refers to within-marker or overall neurons.	Percentages taken from text.
Su_2021_JNeuroinflamm	F10	Animal	DRG nociceptor subset (CGRP+)	EM rats POD14	Sham rats	downstream	TLR4 within CGRP+ neurons	Double immunofluorescence (TLR4 + CGRP); % TLR4+ in CGRP+ neurons	%	DRG CGRP+ (peptidergic) nociceptors	endo_vs_ctrl	up	TLR4 expression increased in CGRP+ nociceptors (reported as 23.72%→64.99%).	0.6499	0.2372	percent	p<0.05	NR	None	NR	Fig 4g	NR	Amplifier	Highlights large relative increase of TLR4 in peptidergic nociceptors in EM	Counts not reported; % definition depends on IF scoring.	Percentages taken from text.
Su_2021_JNeuroinflamm	F11	Animal	DRG nociceptor subset (TRPV1+)	EM rats POD14	Sham rats	downstream	TLR4 within TRPV1+ neurons	Double immunofluorescence (TLR4 + TRPV1); % TLR4+ in TRPV1+ neurons	%	DRG TRPV1+ (TRPV1+) nociceptors	endo_vs_ctrl	up	TLR4 expression increased in TRPV1+ nociceptors (reported as 32.12%→49.77%).	0.4977	0.3212	percent	p<0.05	NR	None	NR	Fig 4g	NR	Amplifier	Supports involvement of TLR4 in TRPV1+ nociceptors relevant to mechanical pain	Counts not reported; not directly linked to RAGE.	Percentages taken from text.
Su_2021_JNeuroinflamm	F12	Animal	L3–L5 DRG lysate	EM rats at POD3/7/14/21	Naïve and sham rats	downstream	MyD88	Western blot (MyD88 normalized to β-actin)	Relative band intensity	DRG tissue lysate	endo_vs_ctrl	up	MyD88 increased in DRG after EM, peaking at POD14 and remaining high through POD21 vs naïve/sham; n=4 per timepoint; one-way ANOVA + Bonferroni.	NR	NR	mean±SEM	p<0.05	NR	None	NR	Fig 5a–b	NR	Amplifier	Supports engagement of TLR4 adaptor pathway in nociceptive ganglia in EM	Adaptor protein, not RAGE; functional link tested with MyD88 inhibitor intrathecally (spinal).	Included as downstream of HMGB1 receptor signaling.
Su_2021_JNeuroinflamm	F13	Animal	DRG sensory neurons	EM rats POD14	Sham rats	downstream	MyD88 (immunopositive neurons, all sizes)	Immunofluorescence; % MyD88+ neurons	% (count/total)	DRG neurons (PGP9.5+)	endo_vs_ctrl	up	MyD88+ neuronal proportion increased in EM vs sham.	64.44% (473/734)	43.14% (365/846)	percent (count/total)	p<0.05	NR	None	NR	Fig 5c–d	NR	Amplifier	Identifies increased MyD88 in DRG neurons linked to EM pain model	Categorical counting; no direct HMGB1 receptor specificity.	Counts provided in text.
Su_2021_JNeuroinflamm	F14	Animal	DRG small-diameter neurons	EM rats POD14	Sham rats	downstream	MyD88 (immunopositive neurons, small-diameter)	Immunofluorescence; neuron size by CSA; % MyD88+ neurons	% (count/total)	DRG neurons (CSA < 636 μm²)	endo_vs_ctrl	up	MyD88+ small-diameter neuron proportion increased in EM vs sham.	80.17% (384/479)	49.00% (270/551)	percent (count/total)	p<0.05	NR	None	NR	Fig 5c–d	NR	Amplifier	Supports nociceptor-enriched MyD88 upregulation consistent with pain sensitization	Size thresholds method-based; limited to POD14.	Counts provided in text.
Su_2021_JNeuroinflamm	F15	Animal	DRG nociceptor subset (IB4+)	EM rats POD14	Sham rats	downstream	MyD88 within IB4+ neurons	Double immunofluorescence (MyD88 + IB4); % MyD88+ in IB4+ neurons	%	DRG IB4+ nociceptors	endo_vs_ctrl	up	MyD88 expression increased in IB4+ nociceptors.	0.4811	0.1912	percent	p<0.05	NR	None	NR	Fig 6g	NR	Amplifier	Supports MyD88 enrichment in non-peptidergic nociceptors in EM pain model	Counts not reported; % definition depends on IF scoring.	Percentages taken from text.
Su_2021_JNeuroinflamm	F16	Animal	DRG nociceptor subset (CGRP+)	EM rats POD14	Sham rats	downstream	MyD88 within CGRP+ neurons	Double immunofluorescence (MyD88 + CGRP); % MyD88+ in CGRP+ neurons	%	DRG CGRP+ nociceptors	endo_vs_ctrl	up	MyD88 expression increased in CGRP+ nociceptors.	0.3372	0.2205	percent	p<0.05	NR	None	NR	Fig 6g	NR	Amplifier	Supports MyD88 enrichment in peptidergic nociceptors in EM pain model	Counts not reported; small absolute difference vs other subsets.	Percentages taken from text.
Su_2021_JNeuroinflamm	F17	Animal	DRG nociceptor subset (TRPV1+)	EM rats POD14	Sham rats	downstream	MyD88 within TRPV1+ neurons	Double immunofluorescence (MyD88 + TRPV1); % MyD88+ in TRPV1+ neurons	%	DRG TRPV1+ nociceptors	endo_vs_ctrl	up	MyD88 expression increased in TRPV1+ nociceptors.	0.4627	0.1977	percent	p<0.05	NR	None	NR	Fig 6g	NR	Amplifier	Consistent with TRPV1-associated nociceptor sensitization in EM pain pathways	Counts not reported; receptor mechanism not attributed to RAGE.	Percentages taken from text.
Su_2021_JNeuroinflamm	F18	Animal	L3–L5 DRG lysate	EM rats at POD3/7/14/21	Naïve and sham rats	downstream	Phospho-NF-κB p65 (pNF-κB-p65)	Western blot	Relative band intensity	DRG tissue lysate	endo_vs_ctrl	up	pNF-κB-p65 increased in DRG from POD3 to POD21 after EM vs naïve/sham; n=4 per timepoint; one-way ANOVA + Bonferroni.	NR	NR	mean±SEM	p<0.05	NR	None	NR	Fig 7a–b	NR	Amplifier	Supports activation of inflammatory transcriptional pathway downstream of HMGB1 receptor signaling	No direct demonstration that HMGB1 drives NF-κB via RAGE vs TLR4.	pNF-κB used as TLR4-MyD88 pathway readout.
Su_2021_JNeuroinflamm	F19	Animal	DRG sensory neurons	EM rats POD14	Sham rats	downstream	pNF-κB-p65 (immunopositive neurons)	Immunofluorescence; % pNF-κB-p65+ DRG neurons	% (count/total)	DRG neurons	endo_vs_ctrl	up	pNF-κB-p65+ neuronal proportion increased in EM vs sham.	56.46% (411/728)	22.93% (147/641)	percent (count/total)	p<0.05	NR	None	NR	Fig 7c–i	NR	Amplifier	Cellular evidence of NF-κB activation in sensory neurons in EM pain model	Immunofluorescence counting; no cytokine readouts measured.	Counts provided in text.
Su_2021_JNeuroinflamm	F20	Animal	DRG lysate (ipsilateral vs contralateral)	Ipsilateral DRG (side of uterine graft) from EM rats POD14	Contralateral DRG from same EM rats POD14	ligand	HMGB1	Western blot	Relative band intensity	DRG tissue lysate	ipsi_vs_contra	up	HMGB1 higher in ipsilateral vs contralateral DRG (within-animal).	NR	NR	mean±SEM	p<0.05	NR	None	NR	Fig 7j–k	NR	Amplifier	Suggests local (ipsilateral) activation of HMGB1-related signaling in nociceptive ganglia	Relative quantification only; no receptor specificity.	Ipsilateral elevation supports local rather than systemic effect.
Su_2021_JNeuroinflamm	F21	Animal	DRG lysate (ipsilateral vs contralateral)	Ipsilateral DRG (side of uterine graft) from EM rats POD14	Contralateral DRG from same EM rats POD14	downstream	TLR4	Western blot	Relative band intensity	DRG tissue lysate	ipsi_vs_contra	up	TLR4 higher in ipsilateral vs contralateral DRG (within-animal).	NR	NR	mean±SEM	p<0.05	NR	None	NR	Fig 7j–k	NR	Amplifier	Suggests local (ipsilateral) activation of HMGB1-related signaling in nociceptive ganglia	Relative quantification only; no receptor specificity.	Ipsilateral elevation supports local rather than systemic effect.
Su_2021_JNeuroinflamm	F22	Animal	DRG lysate (ipsilateral vs contralateral)	Ipsilateral DRG (side of uterine graft) from EM rats POD14	Contralateral DRG from same EM rats POD14	downstream	MyD88	Western blot	Relative band intensity	DRG tissue lysate	ipsi_vs_contra	up	MyD88 higher in ipsilateral vs contralateral DRG (within-animal).	NR	NR	mean±SEM	p<0.05	NR	None	NR	Fig 7j–k	NR	Amplifier	Suggests local (ipsilateral) activation of HMGB1-related signaling in nociceptive ganglia	Relative quantification only; no receptor specificity.	Ipsilateral elevation supports local rather than systemic effect.
Su_2021_JNeuroinflamm	F23	Animal	DRG lysate (ipsilateral vs contralateral)	Ipsilateral DRG (side of uterine graft) from EM rats POD14	Contralateral DRG from same EM rats POD14	downstream	pNF-κB-p65	Western blot	Relative band intensity	DRG tissue lysate	ipsi_vs_contra	up	pNF-κB-p65 higher in ipsilateral vs contralateral DRG (within-animal).	NR	NR	mean±SEM	p<0.05	NR	None	NR	Fig 7j–k	NR	Amplifier	Suggests local (ipsilateral) activation of HMGB1-related signaling in nociceptive ganglia	Relative quantification only; no receptor specificity.	Ipsilateral elevation supports local rather than systemic effect.
Su_2021_JNeuroinflamm	F24	Animal	Ipsilateral spinal dorsal horn (SDH) lysate	Ipsilateral SDH from EM rats at POD3/7/14/21	Naïve and sham rats	downstream	TLR4	Western blot	Relative band intensity	SDH tissue lysate (ipsilateral)	endo_vs_ctrl	up	TLR4 persistently upregulated in ipsilateral SDH after EM starting POD3 vs naïve/sham; n=4 per timepoint; one-way ANOVA + Bonferroni.	NR	NR	mean±SEM	p<0.05	NR	None	NR	Fig 8a–b	NR	Amplifier	Supports central sensitization-related pathway activation downstream of HMGB1 signaling	No direct link to RAGE; no cytokine measures in SDH.	SDH activation complements DRG findings.
Su_2021_JNeuroinflamm	F25	Animal	Ipsilateral spinal dorsal horn (SDH) lysate	Ipsilateral SDH from EM rats at POD3/7/14/21	Naïve and sham rats	downstream	MyD88	Western blot	Relative band intensity	SDH tissue lysate (ipsilateral)	endo_vs_ctrl	up	MyD88 persistently upregulated in ipsilateral SDH after EM starting POD3 vs naïve/sham; n=4 per timepoint; one-way ANOVA + Bonferroni.	NR	NR	mean±SEM	p<0.05	NR	None	NR	Fig 8a–b	NR	Amplifier	Supports central sensitization-related pathway activation downstream of HMGB1 signaling	No direct link to RAGE; no cytokine measures in SDH.	SDH activation complements DRG findings.
Su_2021_JNeuroinflamm	F26	Animal	Ipsilateral spinal dorsal horn (SDH) lysate	Ipsilateral SDH from EM rats at POD3/7/14/21	Naïve and sham rats	downstream	pNF-κB-p65	Western blot	Relative band intensity	SDH tissue lysate (ipsilateral)	endo_vs_ctrl	up	pNF-κB-p65 persistently upregulated in ipsilateral SDH after EM starting POD3 vs naïve/sham; n=4 per timepoint; one-way ANOVA + Bonferroni.	NR	NR	mean±SEM	p<0.05	NR	None	NR	Fig 8a–b	NR	Amplifier	Supports central sensitization-related pathway activation downstream of HMGB1 signaling	No direct link to RAGE; no cytokine measures in SDH.	SDH activation complements DRG findings.
Su_2021_JNeuroinflamm	F27	Animal	Spinal dorsal horn (SDH) sections	Ipsilateral SDH from EM rats POD14	Contralateral SDH from same EM rats POD14	downstream	GFAP (astrocyte activation)	Immunofluorescence; fluorescence intensity quantified in ImageJ	Relative fluorescence intensity	Astrocytes in SDH	ipsi_vs_contra	up	Astrocytes activated (↑ GFAP signal) in ipsilateral vs contralateral SDH in EM rats.	NR	NR	mean±SEM	p<0.05	NR	None	NR	Fig 8c–d	NR	Amplifier	Glial activation supports neuroinflammatory component potentially targetable for pain relief	Intensity values not shown in text; small n (3 rats, 9 slices).	GFAP used as marker of activated astrocytes.
Su_2021_JNeuroinflamm	F28	Animal	Spinal dorsal horn (SDH) sections	Ipsilateral SDH from EM rats POD14	Contralateral SDH from same EM rats POD14	downstream	IBA1 (microglia activation)	Immunofluorescence; fluorescence intensity quantified in ImageJ	Relative fluorescence intensity	Microglia in SDH	ipsi_vs_contra	up	Microglia activated (↑ IBA1 signal) in ipsilateral vs contralateral SDH in EM rats.	NR	NR	mean±SEM	p<0.05	NR	None	NR	Fig 8e–f	NR	Amplifier	Microglial activation consistent with central sensitization; potential analgesic target	Intensity values not shown in text; small n (3 rats, 9 slices).	IBA1 is microglial marker.
Su_2021_JNeuroinflamm	F29	Animal	Intrathecal pharmacologic blockade (pre-emptive)	EM rats receiving LRU 20 μg/20 μL i.t. daily on days −3 to −1	EM rats receiving vehicle (endotoxin-free water) on days −3 to −1	intervention	TLR4 antagonist (LPS-RS-Ultra; LRU) effect on mechanical threshold	Behavioral mechanical threshold time course	N (Newtons)	Graft site (gastrocnemius muscle)	treatment_effect	up	Pre-intrathecalTLR4 antagonist delayed/attenuated EM-induced allodynia (higher threshold) from POD3 to POD9 vs vehicle; N=7/group; two-way ANOVA + Bonferroni.	NR	NR	mean±SEM	p<0.05	NR	None	Pain decreased (↑ threshold) with TLR4 blockade.	Fig 9a	NR	Amplifier	Suggests TLR4 blockade could be analgesic for endometriosis-related pain	Intrathecal route and LRU specificity; no lesion burden assessed.	Effect window reported; values shown in graph only.
Su_2021_JNeuroinflamm	F30	Animal	Intrathecal pharmacologic blockade (pre-emptive)	EM rats receiving MIP 500 μM/20 μL i.t. daily on days −3 to −1	EM rats receiving control peptide 500 μM/20 μL i.t. on days −3 to −1	intervention	MyD88 inhibitor (MIP) effect on mechanical threshold	Behavioral mechanical threshold time course	N (Newtons)	Graft site (gastrocnemius muscle)	treatment_effect	up	Pre-intrathecalMyD88 inhibitor delayed/attenuated EM-induced allodynia (higher threshold) from POD3 to POD9 vs control peptide; N=7/group; two-way ANOVA + Bonferroni.	NR	NR	mean±SEM	p<0.05	NR	None	Pain decreased (↑ threshold) with MyD88 blockade.	Fig 9b	NR	Amplifier	Supports MyD88 as analgesic target in endometriosis-related pain	Intrathecal route; peptide inhibitor translation uncertain.	Effect window reported; values shown in graph only.
Su_2021_JNeuroinflamm	F31	Animal	Intrathecal pharmacologic blockade (post-operative)	EM rats receiving LRU 20 μg/20 μL i.t. daily on POD3–POD5	EM rats receiving vehicle (endotoxin-free water) on POD3–POD5	intervention	TLR4 antagonist (LRU) effect on established allodynia	Behavioral mechanical threshold time course	N (Newtons)	Graft site (gastrocnemius muscle)	treatment_effect	up	TLR4 antagonist given on POD3–POD5 alleviated EM-induced allodynia with long-lasting effect from POD7 to POD21 vs vehicle; N=7/group; two-way ANOVA + Bonferroni.	NR	NR	mean±SEM	p<0.05	NR	None	Pain decreased (↑ threshold) after TLR4 intervention.	Fig 9c	NR	Amplifier	Demonstrates reversibility of pain with TLR4 antagonism after pain onset	Pain-only endpoint; no assessment of lesion histology after treatment.	Time window and dosing from figure legend/text.
Su_2021_JNeuroinflamm	F32	Animal	Intrathecal pharmacologic blockade (post-operative)	EM rats receiving MIP 500 μM/20 μL i.t. daily on POD3–POD5	EM rats receiving control peptide 500 μM/20 μL i.t. on POD3–POD5	intervention	MyD88 inhibitor (MIP) effect on established allodynia	Behavioral mechanical threshold time course	N (Newtons)	Graft site (gastrocnemius muscle)	treatment_effect	up	MyD88 inhibitor given on POD3–POD5 alleviated EM-induced allodynia with long-lasting effect from POD7 to POD21 vs control peptide; N=7/group; two-way ANOVA + Bonferroni.	NR	NR	mean±SEM	p<0.05	NR	None	Pain decreased (↑ threshold) after MyD88 intervention.	Fig 9d	NR	Amplifier	Supports targeting MyD88 signaling to reduce endometriosis-related pain	Peptide inhibitor delivery and durability in humans uncertain.	Time window and dosing from figure legend/text.
Su_2021_JNeuroinflamm	F33	Animal	DRG lysate (POD14) after intrathecal LRU	EM rats treated with LRU (20 μg/20 μL i.t. daily POD3–POD5)	EM rats treated with vehicle (POD3–POD5); sham rats also included	intervention	pNF-κB-p65	Western blot	Relative band intensity	DRG tissue lysate (POD14)	treatment_effect	down	LRU reduced EM-induced pNF-κB-p65 in DRG on POD14 vs vehicle; n=4; one-way ANOVA + Bonferroni.	NR	NR	mean±SEM	p<0.05	NR	None	NR	Fig 10a–b	NR	Amplifier	Mechanistic support that analgesic effect associates with reduced NF-κB activation in sensory ganglia	No quantitation values in text; pathway specific to TLR4/MyD88 not RAGE.	pNF-κB is downstream readout; n=4.
Su_2021_JNeuroinflamm	F34	Animal	DRG lysate (POD14) after intrathecal MIP	EM rats treated with MIP (500 μM/20 μL i.t. daily POD3–POD5)	EM rats treated with control peptide (POD3–POD5); sham rats also included	intervention	pNF-κB-p65	Western blot	Relative band intensity	DRG tissue lysate (POD14)	treatment_effect	down	MIP reduced EM-induced pNF-κB-p65 in DRG on POD14 vs control peptide; n=4; one-way ANOVA + Bonferroni.	NR	NR	mean±SEM	p<0.05	NR	None	NR	Fig 10c–d	NR	Amplifier	Links MyD88 blockade to reduced NF-κB activation in DRG	No quantitation values in text; MyD88 inhibition not directly tied to HMGB1-RAGE signaling.	n=4; sham comparator included.
Su_2021_JNeuroinflamm	F35	Animal	SDH sections (POD14) after intrathecal LRU	EM rats treated with LRU (20 μg/20 μL i.t. daily POD3–POD5)	EM rats (untreated) POD14; sham rats	intervention	GFAP (astrocyte activation)	Immunofluorescence; fluorescence intensity quantification	Relative fluorescence intensity	SDH astrocytes	treatment_effect	down	LRU attenuated EM-induced GFAP upregulation in SDH on POD14; 9 slices from 3 rats/group; one-way ANOVA + Bonferroni.	NR	NR	mean±SEM	p<0.05	NR	None	NR	Fig 11a–d, i	NR	Amplifier	Suggests analgesic signaling blockade reduces astrocytic activation in spinal cord	Relative intensity; small n; intrathecal route.	Effect compared to EM 14d and EM+LRU groups (see figure legend).
Su_2021_JNeuroinflamm	F36	Animal	SDH sections (POD14) after intrathecal MIP	EM rats treated with MIP (500 μM/20 μL i.t. daily POD3–POD5)	EM rats (untreated) POD14; sham rats	intervention	GFAP (astrocyte activation)	Immunofluorescence; fluorescence intensity quantification	Relative fluorescence intensity	SDH astrocytes	treatment_effect	down	MIP attenuated EM-induced GFAP upregulation in SDH on POD14; 9 slices from 3 rats/group; one-way ANOVA + Bonferroni.	NR	NR	mean±SEM	p<0.05	NR	None	NR	Fig 11a–d, i	NR	Amplifier	MyD88 blockade reduces astrocytic activation in SDH in EM model	Relative intensity; small n; peptide delivery translation uncertain.	See figure legend for statistical comparisons.
Su_2021_JNeuroinflamm	F37	Animal	SDH sections (POD14) after intrathecal LRU	EM rats treated with LRU (20 μg/20 μL i.t. daily POD3–POD5)	EM rats (untreated) POD14; sham rats	intervention	IBA1 (microgli activation)	Immunofluorescence; fluorescence intensity quantification	Relative fluorescence intensity	SDH microglia	treatment_effect	down	LRU attenuated EM-induced IBA1 upregulation/microglial activation in SDH on POD14; 9 slices from 3 rats/group; one-way ANOVA + Bonferroni.	NR	NR	mean±SEM	p<0.05	NR	None	NR	Fig 11e–h, j	NR	Amplifier	Supports reduction of microglial activation with TLR4 blockade in EM pain circuitry	Relative intensity; small n; not lesion-directed therapy.	See figure legend for comparisons.
Su_2021_JNeuroinflamm	F38	Animal	SDH sections (POD14) after intrathecal MIP	EM rats treated with MIP (500 μM/20 μL i.t. daily POD3–POD5)	EM rats (untreated) POD14; sham rats	intervention	IBA1 (microgli activation)	Immunofluorescence; fluorescence intensity quantification	Relative fluorescence intensity	SDH microglia	treatment_effect	down	MIP attenuated EM-induced IBA1 upregulation/microglial activation in SDH on POD14; 9 slices from 3 rats/group; one-way ANOVA + Bonferroni.	NR	NR	mean±SEM	p<0.05	NR	None	NR	Fig 11e–h, j	NR	Amplifier	Supports reduction of microglial activation with MyD88 blockade in EM pain circuitry	Relative intensity; small n; peptide delivery translation uncertain.	See figure legend for comparisons.
Sun_2023_CellMolLifeSci	HUM1	HumanTissue/Fluid	Paraffin-embedded human endometrium/lesion sections	EuEM eutopic endometrium from ovarian endometriosis (n=50)	Control endometrium from non-endometriosis (n=50)	ligand	HMGB1	Immunohistochemistry; semi-quant staining score (0-12)	score (0-12)	Glandular epithelium; cytoplasm and partial nucleus	endo_vs_ctrl	no_change	EuEM HMGB1 immunoreactivity not different vs control (n.s.).	NR	NR	NR	n.s.	NR	None	NR	Fig1A,C	NR	Consequence	NR	Cycle phase and participant clinical characteristics not reported; IHC semi-quant scoring.	HMGB1 treated as established RAGE ligand; RAGE not measured.
Sun_2023_CellMolLifeSci	HUM2	HumanTissue/Fluid	Paraffin-embedded human endometrium/lesion sections	EcEM ectopic endometrium (ovarian lesion) from ovarian endometriosis (n=50)	EuEM eutopic endometrium from same endometriosis cases (n=50)	ligand	HMGB1	Immunohistochemistry; semi-quant staining score (0-12)	score (0-12)	Glandular epithelium; cytoplasm and partial nucleus	ectopic_vs_eutopic	up	EcEM HMGB1 immunoreactivity higher than EuEM.	NR	NR	NR	0.0007	NR	None	NR	Fig1A,C	NR	Amplifier	NR	No RAGE/AGER measures; no menstrual phase control reported.	Key human HMGB1 tissue contrast.
Sun_2023_CellMolLifeSci	HUM3	HumanTissue/Fluid	Paraffin-embedded human ectopic lesion sections	EcEM ectopic endometrium staining scores (n=50)	Within-lesion correlation with CHIP staining score (same samples)	ligand	HMGB1	Spearman correlation of IHC staining scores	Spearman r	Tissue IHC scores	correlation	down	HMGB1 staining score inversely correlated with CHIP staining score in ectopic lesions (r=-0.8812).	NR	NR	Spearman r	-0.8812 (p<0.0001)	NR	None	NR	Fig1D	NR	Amplifier	NR	Correlation only; CHIP is not a specific AGE-RAGE axis component; no RAGE readouts.	Inverse association suggests impaired HMGB1 clearance where CHIP is low.
Sun_2023_CellMolLifeSci	IVT1	CellLine	11Z endometriotic epithelial cell line	11Z cells + Flag-CHIP overexpression	11Z cells + vector control	ligand	HMGB1	Western blot; densitometry normalized to β-actin	relative ratio	Cell lysate	treatment_effect	down	CHIP overexpression reduced endogenous HMGB1 protein level.	0.49	1	relative band intensity ratio	0.0118	NR	None	NR	Fig5C	NR	Amplifier	Supports upstream strategies that lower HMGB1 availability.	Cell line model; does not establish receptor (RAGE/TLR) mediating HMGB1 effects.	CHIP-mediated HMGB1 reduction
Sun_2023_CellMolLifeSci	IVT2	CellLine	11Z endometriotic epithelial cell line	11Z cells + shCHIP knockdown	11Z cells + shNC control	ligand	HMGB1	Western blot; densitometry normalized to β-actin	relative ratio	Cell lysate	treatment_effect	up	CHIP knockdown increased endogenous HMGB1 protein level.	2.67	1	relative band intensity ratio	0.0058	NR	None	NR	Fig5C	NR	Amplifier	Loss of CHIP increases HMGB1, potentially amplifying HMGB1-driven pathways.	Single-gene perturbation; downstream receptor/signaling not tested.	NR
Sun_2023_CellMolLifeSci	IVT3	PrimaryCells	Primary ectopic endometrial stromal cells (EESC)	EESC + Flag-CHIP overexpression	EESC + vector control	ligand	HMGB1	Western blot; densitometry normalized to β-actin	relative ratio	Cell lysate	treatment_effect	down	CHIP overexpression reduced endogenous HMGB1 protein level in primary EESC.	0.61	1	relative band intensity ratio	0.0034	NR	None	NR	Fig5D	NR	Amplifier	Points to CHIP induction as a way to reduce HMGB1 burden in stromal compartment.	Primary cell variability and donor metadata not reported; no RAGE readouts.	NR
Sun_2023_CellMolLifeSci	IVT4	PrimaryCells	Primary ectopic endometrial stromal cells (EESC)	EESC + shCHIP knockdown	EESC + shNC control	ligand	HMGB1	Western blot; densitometry normalized to β-actin	relative ratio	Cell lysate	treatment_effect	up	CHIP knockdown increased endogenous HMGB1 protein level in primary EESC.	2.47	1	relative band intensity ratio	0.0186	NR	None	NR	Fig5D	NR	Amplifier	Suggests reduced CHIP may permit HMGB1 accumulation in ectopic stromal cells.	No direct linkage to RAGE signaling tested (no antagonist/KO).	NR
Sun_2023_CellMolLifeSci	IVT5	Other	Cell-based HMGB1 ubiquitination assays (HEK293T and endometriosis cells)	CHIP overexpression (WT) +/- ubiquitin mutants; or CHIP knockdown	Vector/Mutant CHIP controls; shNC controls	downstream	HMGB1 ubiquitination (Lys48-linked vs Lys63-linked)	Immunoprecipitation + immunoblot (anti-ubiquitin/anti-HA) with ubiquitin mutant constructs	NR	Ubiquitinated HMGB1 in cell lysates	treatment_effect	up	CHIP increased HMGB1 ubiquitination and promoted Lys48-linked (but not Lys63-linked) ubiquitination; CHIP knockdown reduced HMGB1 ubiquitination.	NR	NR	NR	NR	NR	None	NR	Fig6A-E	NR	Amplifier	Mechanistic basis for reducing HMGB1 levels via proteasomal degradation.	Not a direct AGE-RAGE intervention; receptor engagement (RAGE/TLRs) not evaluated.	Mechanism supports HMGB1 lowering but not RAGE-dependence.
Sun_2023_CellMolLifeSci	IVV1	Animal	BALB/c female mouse intraperitoneal endometriosis model (lesion burden)	YL-109 15 mg/kg i.p. twice/week for 1 month (recipient mice n=7)	Saline i.p. (recipient mice n=7)	intervention	Ectopic lesion weight; lesion volume	Gross lesion measurement	g; mm^3	Ectopic lesions	treatment_effect	down	YL-109 reduced ectopic lesion weight and volume.	NR	NR	NR	0.0023 (weight); 0.0494 (volume)	NR	None	NR	Fig3C	NR	Amplifier	Pharmacologic CHIP agonism reduces lesion burden, consistent with HMGB1-lowering strategy.	Mouse model may not recapitulate human disease; YL-109 may have off-target effects (reported as AhR-mediated CHIP induction).	Outcome readout; links to HMGB1 via accompanying tissue changes.
Sun_2023_CellMolLifeSci	IVV2	Animal	BALB/c mouse peritoneal fluid after treatment	YL-109 15 mg/kg i.p. twice/week for 1 month (n=7)	Saline i.p. (n=7)	downstream	Peritoneal fluid glucose; peritoneal fluid lactate	Biochemical assays (glucose and lactate kits)	relative level	Peritoneal fluid	treatment_effect	down	YL-109 lowered peritoneal fluid glucose and lactate levels (relative).	NR	NR	NR	0.0246 (glucose); 0.0420 (lactate)	NR	None	NR	Fig3D	NR	Amplifier	Supports targeting glycolytic milieu downstream of HMGB1 reduction.	Relative units; baseline and calibration not provided; not directly tied to RAGE signaling.	Metabolic readouts linked to HMGB1/lesion phenotype rather than AGE formation.
Sun_2023_CellMolLifeSci	IVV3	Animal	BALB/c mouse ectopic lesion tissue after treatment	YL-109 15 mg/kg i.p. twice/week for 1 month (n=7)	Saline i.p. (n=7)	ligand	HMGB1	Immunohistochemistry; staining score	score (0-12)	Ectopic lesion tissue	treatment_effect	down	YL-109 decreased HMGB1 immunoreactivity in lesions.	NR	NR	NR	0.0273	NR	None	NR	Fig3E-F	NR	Amplifier	Demonstrates in vivo HMGB1 lowering with CHIP agonist treatment.	Semi-quant IHC; does not identify whether HMGB1 signals via RAGE vs other receptors in lesions.	Key in vivo HMGB1 change aligning with reduced lesion burden.
Uehara_2022_JObstetGynaecolRes	Baseline_Pentosidine	HumanTissue/Fluid	Serum	Women with endometriosis aged ≥40y (baseline; pentosidine measured n=142)	NR	AGE_marker	Pentosidine	ELISA	ug/mL	Serum	descriptive_baseline	NR	Baseline serum pentosidine level in endometriosis cohort	0.08±0.03 (n=142)	NR	mean±SD	NR	NR	None	NR	Table 1	Associative	Parallel	Candidate biomarker of arterial stiffness progression/CVD risk in endometriosis during perimenopause	No non-endometriosis controls; pentosidine not measured in all participants	Cohort biomarker study; AGE marker only (no RAGE measures)
Uehara_2022_JObstetGynaecolRes	Corr_MaxCAVI_Pentosidine	HumanTissue/Fluid	Serum + vascular function test (CAVI)	Women with endometriosis aged ≥40y (baseline; pentosidine n=142; maximum CAVI n=197)	NR	AGE_marker	Pentosidine	ELISA	ug/mL	Serum	corr_baseline_maxCAVI	no_change	No association between baseline maximum CAVI and serum pentosidine	r=-0.046	NR	Pearson r	0.66	NR	None	Maximum CAVI vs pentosidine: no association	Table 2	Associative	Parallel	Baseline pentosidine not informative for cross-sectional CAVI in this cohort	Correlation unadjusted; measurement Ns differ by variable	CAVI is arterial stiffness index; analysis within endometriosis cohort only
Uehara_2022_JObstetGynaecolRes	Corr_AnnualCAVIChange_Pentosidine	HumanTissue/Fluid	Serum + longitudinal CAVI	Women with endometriosis with baseline+follow-up CAVI (mean interval 1.4±0.5y; n=142)	NR	AGE_marker	Pentosidine	ELISA	ug/mL	Serum	corr_annual_CAVI_change_rate	up	Higher baseline pentosidine correlated with higher annual rate of CAVI change (%/year)	r=0.28	NR	Pearson r	0.0071	NR	None	Annual CAVI change rate ↑ with higher pentosidine	Table 7	Associative	Parallel	AGE marker may help identify patients with worsening arterial stiffness over time	No controls; potential confounding by menopause/hormone therapy and metabolic factors	Correlation with CAVI change; does not establish causality or RAGE involvement
Uehara_2022_JObstetGynaecolRes	GroupCompare_Pentosidine_by_CAVIChangeTertile	HumanTissue/Fluid	Serum + longitudinal CAVI	Women with endometriosis and complete CAVI change data grouped by annual CAVI-change tertiles (mild/moderate/severe; n=45 each; total n=135)	NR	AGE_marker	Pentosidine	ELISA	ug/mL	Serum	group_comparison_by_CAVI_change_tertile	up	Pentosidine differed across CAVI-change tertiles; moderate and severe groups had higher mean pentosidine than mild (overall p=0.011; mild vs severe highlighted in Fig 1b)	Mild 0.07±0.02; Moderate 0.09±0.03; Severe 0.09±0.03	NR	mean±SD	0.011	NR	None	Higher pentosidine associated with membership in higher CAVI-worsening groups	Table 8; Fig 1b	Associative	Parallel	Pentosidine could be monitored alongside CAVI to assess arterial stiffness progression risk	Post-hoc group comparisons limited; small n per tertile; no external controls	Tertiles based on annual CAVI rate of change (%/year)
Uehara_2022_JObstetGynaecolRes	MultinomRRR_Moderate_vs_Mild_Pentosidine	HumanTissue/Fluid	Serum + longitudinal CAVI (multinomial logistic regression)	Women with endometriosis categorized by annual CAVI-change tertiles (reference=mild; n=45/group)	NR	AGE_marker	Pentosidine	ELISA	NR	Serum	risk_model_moderate_vs_mild_CAVI_change_group	up	Adjusted multinomial logistic regression (age,BMI): relative risk ratio for pentosidine associated with moderate vs mild CAVI-change group	RRR=1.64e8±1.84e9; 95%CI [0.04, 6.23e17]	NR	RRR (95%CI)	NR	95%CI [0.04, 6.23e17]	Covariates (age,BMI)	Higher pentosidine → higher likelihood of moderate vs mild CAVI-change category	Fig 1c; Results text (p3164)	Associative	Parallel	Signals potential predictive value of pentosidine for CAVI worsening (moderate category), but estimate imprecise	Extremely wide CI; small n; unclear scaling of predictor; no control group	Moderate group estimate not statistically significant (CI crosses 1)
Uehara_2022_JObstetGynaecolRes	MultinomRRR_Severe_vs_Mild_Pentosidine	HumanTissue/Fluid	Serum + longitudinal CAVI (multinomial logistic regression)	Women with endometriosis categorized by annual CAVI-change tertiles (reference=mild; n=45/group)	NR	AGE_marker	Pentosidine	ELISA	NR	Serum	risk_model_severe_vs_mild_CAVI_change_group	up	Adjusted multinomial logistic regression (age,BMI): relative risk ratio for pentosidine associated with severe vs mild CAVI-change group (reported as significant, p=0.006)	RRR=9.56e13±1.11e15; 95%CI [12516, 7.30e23]	NR	RRR (95%CI)	0.006	95%CI [12516, 7.30e23]	Covariates (age,BMI)	Higher pentosidine → higher likelihood of severe vs mild CAVI-change category	Fig 1c; Results text (p3164)	Associative	Parallel	Supports pentosidine as potential predictor/marker for marked arterial stiffness worsening in endometriosis perimenopause	Very large, imprecise estimate; possible model instability; observational association only	RRR reported alongside moderate-group RRR; significance indicated for severe group
Wei_2025_JObstetGynaecolRes	Fig1a_HMGB1_mRNA_Ectopic_vs_Normal	HumanTissue/Fluid	Human endometrial tissue (normal vs eutopic vs ectopic ovarian endometriotic cyst)	Ectopic endometrium from endometriosis patients (ovarian endometriotic cysts; n=11)	Normal endometrium from fertile women without endometriosis (n=6)	ligand	HMGB1 mRNA	RT-qPCR (2^-ΔΔCt; β-actin reference)	Relative expression (a.u.)	Tissue (bulk)	endo_vs_ctrl	up	HMGB1 mRNA higher in ectopic vs normal (*p<0.05).	~2.6	~1.0	mean±SD (graph)	<0.05	NR	None	NR	Fig 1a	Associative	Consequence	Supports HMGB1 as elevated lesion-associated DAMP/ligand; no RAGE targeting tested.	Small human sample; cycle phase not reported; ovarian endometrioma only; no RAGE/AGE measurements.	Numeric values estimated from bar graph.
Wei_2025_JObstetGynaecolRes	Fig1a_HMGB1_mRNA_Ectopic_vs_Eutopic	HumanTissue/Fluid	Human endometrial tissue (eutopic vs ectopic; paired from endometriosis patients)	Ectopic endometrium from endometriosis patients (ovarian endometriotic cysts; n=11)	Eutopic endometrium from same endometriosis patients (n=11)	ligand	HMGB1 mRNA	RT-qPCR (2^-ΔΔCt; β-actin reference)	Relative expression (a.u.)	Tissue (bulk)	ectopic_vs_eutopic	up	HMGB1 mRNA higher in ectopic vs eutopic (#p<0.05 vs eutopic).	~2.6	~1.2	mean±SD (graph)	<0.05	NR	None	NR	Fig 1a	Associative	Consequence	Lesion-enriched HMGB1 consistent with inflammatory DAMP biology; no RAGE data.	Paired design but limited phenotype; no cycle phase control; no RAGE/AGE assays.	Numeric values estimated from bar graph.
Wei_2025_JObstetGynaecolRes	Fig1b_HMGB1_protein_Ectopic_vs_Normal	HumanTissue/Fluid	Human endometrial tissue lysates	Ectopic endometrium from endometriosis patients (ovarian endometriotic cysts; n=11)	Normal endometrium from fertile women without endometriosis (n=6)	ligand	HMGB1 protein	Western blot densitometry (normalized to β-actin)	Proteins/β-actin (a.u.)	Tissue (bulk lysate)	endo_vs_ctrl	up	HMGB1 protein higher in ectopic vs normal (*p<0.05).	~0.75	~0.18	mean±SD (graph)	<0.05	NR	None	NR	Fig 1b	Associative	Consequence	Suggests elevated HMGB1 protein in lesions; potential HMGB1-axis targeting.	Semi-quantitative WB; antibody specificity not independently validated; no RAGE/AGE measures.	Numeric values estimated from bar graph.
Wei_2025_JObstetGynaecolRes	Fig1d_HMGB1_IHC_Ectopic_vs_Normal	HumanTissue/Fluid	Human endometrial tissue sections	Ectopic endometrium from endometriosis patients (ovarian endometriotic cysts; n=11)	Normal endometrium from fertile women without endometriosis (n=6)	ligand	HMGB1 (IHC positive rate)	Immunohistochemistry with Image-Pro-Plus quantification	Positive rate (a.u.)	Tissue section (cellular staining; compartment NR)	endo_vs_ctrl	up	HMGB1 IHC positive rate higher in ectopic vs normal (*p<0.05).	~0.70	~0.33	mean±SD (graph)	<0.05	NR	None	NR	Fig 1d	Associative	Consequence	Provides tissue-localization evidence of increased HMGB1 in lesions.	IHC quantification method not fully detailed for HMGB1 thresholding; no cycle phase info.	Numeric values estimated from bar graph.
Wei_2025_JObstetGynaecolRes	Fig1e_Correlation_IGF2BP1_HMGB1	HumanTissue/Fluid	Human endometrial tissue mRNA expression dataset	Endometrial tissues across normal/eutopic/ectopic groups (n total NR for correlation)	NR	ligand	HMGB1 mRNA (correlated with IGF2BP1)	Pearson correlation of RT-qPCR expression values	r	Tissue (bulk)	Other	up	IGF2BP1 positively correlated with HMGB1 (r=0.8654; P<0.0001).	r=0.8654	NR	r	<0.0001	NR	None	NR	Fig 1e	Associative	Amplifier	Supports IGF2BP1–HMGB1 linkage; suggests upstream modulation of HMGB1.	Correlation does not prove causality; limited clinical phenotyping; no RAGE pathway readouts.	P value shown on figure.
Wei_2025_JObstetGynaecolRes	Fig2c_HMGB1_Down_with_shIGF2BP1	PrimaryCells	Primary ectopic endometrial stromal cells (eESCs) from human ectopic lesions	eESCs transfected with sh-IGF2BP1 lentiviral vector	eESCs transfected with sh-NC lentiviral vector	ligand	HMGB1 (mRNA and protein)	RT-qPCR and Western blot densitometry	Relative expression (a.u.); proteins/β-actin (a.u.)	Cell lysate (bulk)	treatment_effect	down	IGF2BP1 knockdown decreased HMGB1 mRNA and protein in eESCs (*p<0.05 vs sh-NC).	HMGB1 mRNA ~0.30; HMGB1 protein ~0.07	HMGB1 mRNA ~1.00; HMGB1 protein ~0.30	mean±SD (graph)	<0.05	NR	None	NR	Fig 2c	NR	Amplifier	Upstream IGF2BP1 inhibition reduces HMGB1 ligand levels in lesion-derived stromal cells.	No direct HMGB1 receptor (RAGE/TLR4) signaling assays; shRNA off-target risk.	Numeric values estimated from bar graphs.
Wei_2025_JObstetGynaecolRes	Fig2g_GLU_Intake_shIGF2BP1	PrimaryCells	Primary eESCs culture supernatant	eESCs + sh-IGF2BP1	eESCs + sh-NC	downstream	Glucose (GLU) intake	Glucose Assay Kit (A154-1-1; Nanjing Jiancheng)	mmol/L	Cell culture supernatant	treatment_effect	down	IGF2BP1 knockdown reduced GLU intake in eESCs (*p<0.05 vs sh-NC).	~0.40	~1.25	mean±SD (graph)	<0.05	NR	None	NR	Fig 2g	NR	Amplifier	Metabolic reprogramming downstream of IGF2BP1/HMGB1 may be targetable.	GLU 'intake' inferred from kit readout; mechanistic link to HMGB1/RAGE not directly tested.	Numeric values estimated from bar graph.
Wei_2025_JObstetGynaecolRes	Fig2h_Lactate_shIGF2BP1	PrimaryCells	Primary eESCs lysate	eESCs + sh-IGF2BP1	eESCs + sh-NC	downstream	Lactic acid (lactate) production	Lactic Acid Assay Kit (A019-2-1; Nanjing Jiancheng)	mmol/L	Cell culture supernatant	treatment_effect	down	IGF2BP1 knockdown reduced lactate in eESCs (*p<0.05 vs sh-NC).	~1.30	~2.80	mean±SD (graph)	<0.05	NR	None	NR	Fig 2h	NR	Amplifier	Suggests IGF2BP1/HMGB1-linked glycolysis changes in lesion stromal cells.	Does not test whether lactate changes are mediated by HMGB1 receptors (RAGE/TLR4).	Numeric values estimated from bar graph.
Wei_2025_JObstetGynaecolRes	Fig2i_PKM2_shIGF2BP1	PrimaryCells	Primary eESCs lysate	eESCs + sh-IGF2BP1	eESCs + sh-NC	downstream	PKM2 protein	Western blot densitometry (normalized to β-actin)	Proteins/β-actin (a.u.)	Cell lysate	treatment_effect	down	IGF2BP1 knockdown decreased PKM2 (*p<0.05 vs sh-NC).	~0.06	~0.30	mean±SD (graph)	<0.05	NR	None	NR	Fig 2i	NR	Amplifier	Downstream glycolysis enzyme suppressed by IGF2BP1 inhibition; HMGB1 implicated but receptor not tested.	WB semi-quantitative; no direct HMGB1 receptor signaling assays.	Numeric values estimated from bar graph.
Wei_2025_JObstetGynaecolRes	Fig2i_HK2_shIGF2BP1	PrimaryCells	Primary eESCs lysate	eESCs + sh-IGF2BP1	eESCs + sh-NC	downstream	HK2 protein	Western blot densitometry (normalized to β-actin)	Proteins/β-actin (a.u.)	Cell lysate	treatment_effect	down	IGF2BP1 knockdown decreased HK2 (*p<0.05 vs sh-NC).	~0.01	~0.12	mean±SD (graph)	<0.05	NR	None	NR	Fig 2i	NR	Amplifier	Glycolytic program suppressed with IGF2BP1 knockdown; HMGB1 is upstream but no RAGE readouts.	Does not demonstrate HMGB1 receptor dependence for HK2 regulation.	Numeric values estimated from bar graph.
Wei_2025_JObstetGynaecolRes	Fig3a_Rat_HMGB1_protein_shIGF2BP1	Animal	Rat ectopic lesion tissue lysate	Endometriosis-model rats injected at lesion site with sh-IGF2BP1 lentivirus (100 μL, 1×10^8 TU/mL)	Endometriosis-model rats injected with sh-NC lentivirus	ligand	HMGB1 protein	Western blot densitometry (normalized to β-actin)	Proteins/β-actin (a.u.)	Ectopic lesion tissue (bulk lysate)	treatment_effect	down	In vivo IGF2BP1 knockdown reduced HMGB1 protein in ectopic lesions (*p<0.05 vs sh-NC).	~0.07	~0.37	mean±SD (graph)	<0.05	NR	None	NR	Fig 3a	NR	Amplifier	In vivo suppression of upstream regulator lowers HMGB1 ligand in lesions.	Animal model reflects lesion growth post-implantation; no direct HMGB1 receptor (RAGE) pathway testing.	Numeric values estimated from bar graph.
Wei_2025_JObstetGynaecolRes	Fig3d_Rat_LesionVolume_shIGF2BP1	Animal	Rat ectopic lesion tissue lysate	Endometriosis-model rats + sh-IGF2BP1	Endometriosis-model rats + sh-NC	intervention	Ectopic lesion spherical volume	Caliper-based volume calculation (method NR in text; depicted as spherical volume)	mm^3	Whole lesion	treatment_effect	down	IGF2BP1 knockdown reduced ectopic lesion spherical volume (*p<0.05 vs sh-NC).	~35	~140	mean±SD (graph)	<0.05	NR	None	NR	Fig 3d	NR	Amplifier	Supports upstream IGF2BP1–HMGB1 axis as modulating lesion growth.	Intervention targets IGF2BP1 (not HMGB1/RAGE directly); lesion-volume calculation details limited.	Numeric values estimated from bar graph.
Wei_2025_JObstetGynaecolRes	Fig3e_Rat_LesionWeight_shIGF2BP1	Animal	Rat ectopic lesion tissue lysate	Endometriosis-model rats + sh-IGF2BP1	Endometriosis-model rats + sh-NC	intervention	Ectopic lesion spherical weight	Gravimetric measurement	mg	Whole lesion	treatment_effect	down	IGF2BP1 knockdown reduced ectopic lesion spherical weight (*p<0.05 vs sh-NC).	~250	~460	mean±SD (graph)	<0.05	NR	None	NR	Fig 3e	NR	Amplifier	Lesion burden reduction consistent with targeting upstream HMGB1 regulation.	Does not isolate HMGB1 vs other IGF2BP1 targets in vivo; no RAGE signaling assessment.	Numeric values estimated from bar graph.
Wei_2025_JObstetGynaecolRes	Fig3g_Rat_Peritoneal_GLU_Intake	Animal	Rat peritoneal fluid (endometriosis model)	Endometriosis-model rats + sh-IGF2BP1 lentivirus	Endometriosis-model rats + sh-NC lentivirus	downstream	Glucose (GLU) intake	Glucose Assay Kit (A154-1-1; Nanjing Jiancheng)	mmol/L	Peritoneal fluid	treatment_effect	down	IGF2BP1 knockdown decreased GLU intake in rat peritoneal fluid (*p<0.05 vs sh-NC).	~0.40	~1.20	mean±SD (graph)	<0.05	NR	None	NR	Fig 3g	NR	Amplifier	Suggests lesion metabolism altered with IGF2BP1/HMGB1 suppression.	Peritoneal GLU reflects systemic/local factors; not a direct AGE/RAGE readout.	Numeric values estimated from bar graph.
Wei_2025_JObstetGynaecolRes	Fig3g_Rat_Peritoneal_Lactate	Animal	Rat peritoneal fluid (endometriosis model)	Endometriosis-model rats + sh-IGF2BP1 lentivirus	Endometriosis-model rats + sh-NC lentivirus	downstream	Lactic acid (lactate)	Lactic Acid Assay Kit (A019-2-1; Nanjing Jiancheng)	mmol/L	Peritoneal fluid	treatment_effect	down	IGF2BP1 knockdown decreased lactate in rat peritoneal fluid (*p<0.05 vs sh-NC).	~1.30	~3.70	mean±SD (graph)	<0.05	NR	None	NR	Fig 3g	NR	Amplifier	Metabolic output (lactate) reduced with IGF2BP1 suppression; HMGB1 implicated.	Does not establish causality via HMGB1 receptor signaling; lactate is indirect readout.	Numeric values estimated from bar graph.
Wei_2025_JObstetGynaecolRes	Fig3h_Rat_PKM2	Animal	Rat ectopic lesion tissue lysate	Endometriosis-model rats + sh-IGF2BP1	Endometriosis-model rats + sh-NC	downstream	PKM2 protein	Western blot densitometry (normalized to β-actin)	Proteins/β-actin (a.u.)	Lesion tissue lysate	treatment_effect	down	IGF2BP1 knockdown decreased PKM2 in lesions (*p<0.05 vs sh-NC).	~0.10	~0.39	mean±SD (graph)	<0.05	NR	None	NR	Fig 3h	NR	Amplifier	Supports metabolic suppression alongside HMGB1 reduction in vivo.	No direct HMGB1 signaling assays in vivo; WB semi-quantitative.	Numeric values estimated from bar graph.
Wei_2025_JObstetGynaecolRes	Fig3h_Rat_HK2	Animal	Rat ectopic lesion tissue lysate	Endometriosis-model rats + sh-IGF2BP1	Endometriosis-model rats + sh-NC	downstream	HK2 protein	Western blot densitometry (normalized to β-actin)	Proteins/β-actin (a.u.)	Lesion tissue lysate	treatment_effect	down	IGF2BP1 knockdown decreased HK2 in lesions (*p<0.05 vs sh-NC).	~0.03	~0.14	mean±SD (graph)	<0.05	NR	None	NR	Fig 3h	NR	Amplifier	HK2 suppression suggests reduced glycolysis with upstream IGF2BP1/HMGB1 inhibition.	No receptor-level (RAGE/TLR4) validation; small n (rats).	Numeric values estimated from bar graph.
Wei_2025_JObstetGynaecolRes	Fig4b_RIP_IGF2BP1_bind_HMGB1mRNA	PrimaryCells	Primary eESCs (RIP-qPCR)	RIP with anti-IGF2BP1 antibody	IgG RIP control	ligand	HMGB1 mRNA enrichment in IGF2BP1 RIP	RIP-qPCR (Imprint RNA Immunoprecipitation Kit; Sigma)	Relative expression (a.u.)	RNA-protein complex (cell lysate)	treatment_effect	up	HMGB1 mRNA enriched in IGF2BP1 RIP vs IgG (*p<0.05).	~10	~1	mean±SD (graph)	<0.05	NR	None	NR	Fig 4b	NR	Amplifier	Identifies an upstream post-transcriptional control point for HMGB1 (RAGE ligand).	Binding shown but downstream HMGB1 receptor signaling not assessed.	Numeric values estimated from bar graph.
Wei_2025_JObstetGynaecolRes	Fig4c_MeRIP_m6A_HMGB1_shIGF2BP1	PrimaryCells	Primary eESCs	eESCs + sh-IGF2BP1	eESCs + sh-NC	ligand	m6A-modified HMGB1 mRNA	MeRIP-qPCR using anti-m6A antibody (ab151230; Abcam)	% input (a.u.)	RNA (m6A-immunoprecipitated fraction)	treatment_effect	down	IGF2BP1 knockdown reduced m6A-modified HMGB1 mRNA (*p<0.05 vs sh-NC).	~44	~52	mean±SD (graph)	<0.05	NR	None	NR	Fig 4c	NR	Amplifier	Suggests m6A-dependent stabilization mechanism controlling HMGB1 abundance.	Mechanism pertains to HMGB1 regulation not direct RAGE signaling.	Numeric values estimated from bar graph.
Wei_2025_JObstetGynaecolRes	Fig4d_ActD_HMGB1_mRNA_stability	PrimaryCells	Primary eESCs treated with actinomycin D (5 μg/mL; 0,3,6,9 h)	eESCs + sh-IGF2BP1	eESCs + sh-NC	ligand	HMGB1 mRNA remaining	RT-qPCR after actinomycin D chase	Fraction remaining (a.u.)	Cellular mRNA	treatment_effect	down	IGF2BP1 knockdown decreased HMGB1 mRNA stability; lower HMGB1 mRNA remaining at 6 h and 9 h (*p<0.05).	6h ~0.25; 9h ~0.15	6h ~0.63; 9h ~0.38	mean±SD (graph)	<0.05	NR	None	NR	Fig 4d	NR	Amplifier	Points to post-transcriptional HMGB1 control as a potential upstream intervention node.	Stability assay in vitro; does not connect to extracellular HMGB1 signaling via RAGE.	Numeric values estimated from line graph.
Wei_2025_JObstetGynaecolRes	Fig5b_HMGB1_rescue_expression	PrimaryCells	Primary eESCs with IGF2BP1 knockdown ± HMGB1 overexpression	sh-IGF2BP1 + oe-HMGB1	sh-IGF2BP1 + oe-NC	intervention	HMGB1 (mRNA and protein)	RT-qPCR and Western blot densitometry	Relative expression (a.u.); proteins/β-actin (a.u.)	Cell lysate	treatment_effect	up	HMGB1 overexpression increased HMGB1 in IGF2BP1-silenced eESCs (rescue; #p<0.05 vs sh-IGF2BP1+oe-NC).	HMGB1 mRNA ~0.50; HMGB1 protein ~0.16	HMGB1 mRNA ~0.20; HMGB1 protein ~0.08	mean±SD (graph)	<0.05	NR	None	NR	Fig 5b	NR	Amplifier	Functional rescue supports HMGB1 as key downstream effector of IGF2BP1; suggests HMGB1-targeting may blunt progression.	Rescue does not establish which HMGB1 receptor mediates phenotype (RAGE vs TLRs).	Values estimated from bar graphs; comparison uses sh-IGF2BP1 background.
Wei_2025_JObstetGynaecolRes	Fig5f_GLU_Intake_HMGB1_rescue	PrimaryCells	Primary eESCs culture supernatant (4-group rescue experiment)	sh-IGF2BP1 + oe-HMGB1	sh-IGF2BP1 + oe-NC	downstream	Glucose (GLU) intake	Glucose Assay Kit (A154-1-1; Nanjing Jiancheng)	mmol/L	Cell culture supernatant	treatment_effect	up	HMGB1 overexpression partially rescued GLU intake reduced by IGF2BP1 knockdown (#p<0.05 vs sh-IGF2BP1+oe-NC; overall 4-group pattern: sh-IGF2BP1 lowers, oe-HMGB1 raises).	~0.90	~0.40	mean±SD (graph)	<0.05	NR	None	NR	Fig 5f	NR	Amplifier	Links HMGB1 abundance to glycolytic phenotype; potential for HMGB1-axis modulation.	Metabolic rescue shown but receptor/pathway (RAGE) not tested.	Values estimated from bar graph (purple vs red bars).
Wei_2025_JObstetGynaecolRes	Fig5g_Lactate_HMGB1_rescue	PrimaryCells	Primary eESCs lysate (4-group rescue experiment)	sh-IGF2BP1 + oe-HMGB1	sh-IGF2BP1 + oe-NC	downstream	Lactic acid (lactate)	Lactic Acid Assay Kit (A019-2-1; Nanjing Jiancheng)	mmol/L	Cell culture supernatant	treatment_effect	up	HMGB1 overexpression partially rescued lactate production reduced by IGF2BP1 knockdown (#p<0.05 vs sh-IGF2BP1+oe-NC).	~2.00	~1.20	mean±SD (graph)	<0.05	NR	None	NR	Fig 5g	NR	Amplifier	Supports HMGB1 as effector of glycolytic/lactate phenotype in eESCs.	No HMGB1 receptor (RAGE/TLR4) perturbation.	Values estimated from bar graph (purple vs red bars).
Wei_2025_JObstetGynaecolRes	Fig5h_PKM2_HMGB1_rescue	PrimaryCells	Primary eESCs lysate (4-group rescue experiment)	sh-IGF2BP1 + oe-HMGB1	sh-IGF2BP1 + oe-NC	downstream	PKM2 protein	Western blot densitometry (normalized to β-actin)	Proteins/β-actin (a.u.)	Cell lysate	treatment_effect	up	HMGB1 overexpression increased PKM2 under IGF2BP1 knockdown (#p<0.05 vs sh-IGF2BP1+oe-NC).	~0.25	~0.10	mean±SD (graph)	<0.05	NR	None	NR	Fig 5h	NR	Amplifier	HMGB1 contributes to glycolysis enzyme expression; upstream targeting might reduce metabolic support for lesion cells.	Rescue does not establish RAGE dependence.	Values estimated from bar graph (purple vs red bars).
Wei_2025_JObstetGynaecolRes	Fig5h_HK2_HMGB1_rescue	PrimaryCells	Primary eESCs lysate (4-group rescue experiment)	sh-IGF2BP1 + oe-HMGB1	sh-IGF2BP1 + oe-NC	downstream	HK2 protein	Western blot densitometry (normalized to β-actin)	Proteins/β-actin (a.u.)	Cell lysate	treatment_effect	up	HMGB1 overexpression increased HK2 under IGF2BP1 knockdown (#p<0.05 vs sh-IGF2BP1+oe-NC).	~0.20	~0.08	mean±SD (graph)	<0.05	NR	None	NR	Fig 5h	NR	Amplifier	Reinforces HMGB1-linked glycolysis; suggests HMGB1 pathway inhibitors could reduce lesion cell aggressiveness.	No direct RAGE pathway confirmation.	Values estimated from bar graph (purple vs red bars).
Ye_2025_MoleHumReprod	H1_scRNAseq_S100A9macrophage_enrichment	Omics	Human eutopic endometrium macrophage compartment (scRNA-seq; 10x Genomics)	EUE ovarian endometriosis, n=3 (proliferative phase; no hormones 6mo)	NOE controls, n=3 (proliferative phase)	ligand	S100A9 (S100A9+ macrophage subpopulation)	scRNA-seq (10x Genomics; Seurat/Harmony clustering; UMAP; DEGs)	NR	Single-cell transcriptome; macrophage cluster	endo_vs_ctrl	up	Proportion of S100A9+ macrophages significantly elevated in EUE vs NOE.	NR	NR	NR	NR	NR	None	NR	Fig 1A-C	NR	Amplifier	Supports targeting S100A9+ macrophage signaling (e.g. Tasquinimod) to reduce angiogenesis.	Small scRNA-seq sample size (n=3/group); only proliferative phase.	S100A9+ macrophage enrichment in eutopic endometrium
Ye_2025_MoleHumReprod	H2_IF_S100A9_CD68	HumanTissue/Fluid	Human eutopic endometrium sections	EUE ovarian endometriosis, n=10 (proliferative phase)	NOE controls, n=10 (proliferative phase)	ligand	S100A9 protein in CD68+ macrophages	Immunofluorescence (S100A9 + CD68); quantification (relative number)	a.u.	Tissue IF; CD68+ macrophages	endo_vs_ctrl	up	Higher number of S100A9+CD68+ macrophages in EUE vs NOE.	NR	NR	mean±SD	<0.05	NR	None	NR	Fig 1D-E	NR	Amplifier	Supports macrophage-derived S100A9 as an inflammatory DAMP/putative RAGE ligand in eutopic endometrium.	Quantification approach not fully detailed; no clinical correlations; cohort overlap unclear.	IF validation of scRNA-seq findings
Ye_2025_MoleHumReprod	H3_qPCR_S100A9	HumanTissue/Fluid	Human eutopic endometrium (RNA)	EUE ovarian endometriosis, n=11 (proliferative phase)	NOE controls, n=11 (proliferative phase)	ligand	S100A9 mRNA	qRT-PCR (2^-ΔΔCt; GAPDH)	relative expression	Whole tissue RNA	endo_vs_ctrl	up	S100A9 mRNA increased in EUE vs NOE.	NR	NR	mean±SD	<0.01	NR	None	NR	Fig 1F	NR	Amplifier	Supports prioritizing S100A9 signaling as a druggable inflammatory/angiogenic axis.	No adjustment for confounders; no staging/phenotype heterogeneity beyond ovarian endometriosis.	qPCR validation in larger cohort
Ye_2025_MoleHumReprod	IV1_FAC_induces_S100A9	CellLine	PMA-differentiated THP-1 macrophages	FAC 480 mg/L for 24-48h	DMSO control	ligand	S100A9 (mRNA/protein)	qRT-PCR (24h) and Western blot (48h)	relative expression; a.u.	Cell lysate	treatment_effect	up	FAC-induced ferroptosis increased S100A9 mRNA and protein vs control.	NR	NR	mean±SD	<0.05	NR	None	NR	Fig 3E-G	NR	Amplifier	Links iron-driven ferroptosis to increased production of a canonical RAGE ligand (S100A9).	Cell-line macrophage model; receptor (RAGE/TLR4) not tested.	Ferroptosis-S100A9 linkage
Ye_2025_MoleHumReprod	IV2_DFO_blocks_S100A9	CellLine	PMA-differentiated THP-1 macrophages	FAC 480 mg/L + DFO 100 μM	FAC 480 mg/L	ligand	S100A9 (mRNA/protein)	qRT-PCR and Western blot	relative expression; a.u.	Cell lysate	treatment_effect	down	DFO (ferroptosis inhibitor) reduced FAC-induced S100A9 mRNA and protein.	NR	NR	mean±SD	<0.05	NR	None	NR	Fig 3E-G	NR	Amplifier	Suggests iron-dependent lipid peroxidation upstream of S100A9 induction.	Does not establish whether similar inhibition occurs in human eutopic macrophages ex vivo.	Ferroptosis inhibitor blocks S100A9
Ye_2025_MoleHumReprod	IV3_ELISA_secreted_S100A9	CellLine	Macrophage-conditioned media (from THP-1 macrophages)	FAC 480 mg/L-treated macrophages CM (48h)	Control CM	ligand	S100A9 (secreted)	ELISA (human S100A9)	NR	Culture supernatant/conditioned media	treatment_effect	up	S100A9 concentration in macrophage CM increased with FAC vs control.	NR	NR	mean±SD	<0.05	NR	None	NR	Fig 3H	NR	Amplifier	Defines a soluble S100A9 pool potentially engaging RAGE/TLR4 on target cells.	Units not reported in main text; no receptor attribution.	Secreted S100A9 measurement
Ye_2025_MoleHumReprod	IV4_ELISA_DFO_reduces_secreted_S100A9	CellLine	Macrophage-conditioned media (from THP-1 macrophages)	FAC 480 mg/L + DFO 100 μM CM (48h)	FAC CM	ligand	S100A9 (secreted)	ELISA (human S100A9)	NR	Culture supernatant/conditioned media	treatment_effect	down	DFO reduced FAC-induced S100A9 in CM.	NR	NR	mean±SD	<0.05	NR	None	NR	Fig 3H	NR	Amplifier	Supports ferroptosis/iron dependence of soluble S100A9 release.	Does not establish downstream receptor/signaling in target cells.	DFO inhibits secreted S100A9
Ye_2025_MoleHumReprod	IV5_FAC_activates_pNFkB	CellLine	Macrophages (THP-1-derived)	FAC 480 mg/L for 24h	DMSO control	downstream	p-NF-κB / NF-κB	Western blot (p-NF-κB, NF-κB)	a.u.	Cell lysate	treatment_effect	up	FAC increased NF-κB phosphorylation (DFO reversed in parallel comparison).	NR	NR	mean±SD	<0.01	NR	None	NR	Fig 4B-C	NR	Amplifier	Positions NF-κB activation as an upstream driver of S100A9 induction during ferroptosis.	NF-κB activation not tested as RAGE-dependent; macrophage cell line context.	NF-κB phosphorylation
Ye_2025_MoleHumReprod	IV6_BAY11_reduces_S100A9	CellLine	Macrophages (THP-1-derived)	FAC 480 mg/L + BAY 11-7082 (NF-κB inhibitor) 10 μM for 24h	FAC 480 mg/L	downstream	S100A9 (mRNA/protein)	Western blot (S100A9) and qRT-PCR (S100A9)	relative expression; a.u.	Cell lysate	treatment_effect	down	NF-κB inhibition reduced FAC-induced S100A9 mRNA and protein.	NR	NR	mean±SD	<0.01	NR	None	NR	Fig 4D-F	NR	Amplifier	Mechanistic support that NF-κB is required for ferroptosis-associated S100A9 induction.	Drug inhibitor specificity/pleiotropy; no validation in primary eutopic macrophages.	NF-κB inhibitor blocks S100A9
Ye_2025_MoleHumReprod	IV7_HUVEC_migration_invasion_FACCM	CellLine	HUVECs treated with macrophage conditioned media (CM)	FAC-CM (from FAC-treated macrophages)	Control-CM	ligand	S100A9 (in CM; functional readout)	Wound healing + Transwell invasion assays	a.u.	In vitro endothelial behavior	treatment_effect	up	FAC-CM increased HUVEC migration and invasion; DFO-CM reduced migration/invasion in parallel comparison.	NR	NR	NR	<0.05	NR	None	NR	Fig 5A-D	NR	Amplifier	Supports macrophage-derived soluble factor(s) consistent with S100A9 driving pro-angiogenic endothelial behavior.	CM contains multiple factors; S100A9 necessity inferred but not fully isolated without additional depletion experiments.	Functional angiogenic readouts
Ye_2025_MoleHumReprod	IV8_HUVEC_Tasquinimod_blocks_FACCM	CellLine	HUVECs treated with macrophage conditioned media (CM)	FAC-CM + Tasquinimod 10 μM	FAC-CM	intervention	Tasquinimod (S100A9 inhibitor)	Wound healing + Transwell invasion assays	a.u.	In vitro endothelial behavior	treatment_effect	down	Tasquinimod suppressed FAC-CM-induced HUVEC migration and invasion.	NR	NR	NR	<0.05	NR	None	NR	Fig 5E-H	NR	Amplifier	Pharmacologic inhibition of S100A9 reduces pro-angiogenic endothelial phenotypes.	No RAGE/TLR4 pathway readouts; reliance on pharmacologic inhibitor.	Tasquinimod intervention
Ye_2025_MoleHumReprod	IV9_HUVEC_rhS100A9_effect	CellLine	HUVECs treated with recombinant human S100A9	rhS100A9 1 μg/ml	Vehicle control	ligand	S100A9 (recombinant)	Wound healing + Transwell invasion assays	a.u.	In vitro endothelial behavior	treatment_effect	up	rhS100A9 enhanced HUVEC wound healing and invasion.	NR	NR	NR	<0.05	NR	None	NR	Fig 5E-H	NR	Amplifier	Demonstrates S100A9 is sufficient to enhance endothelial motility/invasion (angiogenesis-relevant behavior).	No receptor mapping (RAGE vs TLR4) performed.	Recombinant S100A9 sufficiency
Ye_2025_MoleHumReprod	IV10_HUVEC_rhS100A9_Tasquinimod	CellLine	HUVECs treated with recombinant human S100A9	rhS100A9 1 μg/ml + Tasquinimod 10 μM	rhS100A9 1 μg/ml	intervention	Tasquinimod (S100A9 inhibitor)	Wound healing + Transwell invasion assays	a.u.	In vitro endothelial behavior	treatment_effect	down	Tasquinimod reduced rhS100A9-driven migration and invasion.	NR	NR	NR	<0.05	NR	None	NR	Fig 5E-H	NR	Amplifier	Supports S100A9-dependence of the endothelial migration/invasion phenotype.	No genetic knockdown of S100A9 or receptor blockade.	Tasquinimod blocks rhS100A9
Ye_2025_MoleHumReprod	IV11_HUVEC_VEGFR1	CellLine	HUVECs treated with FAC-CM or rhS100A9	FAC-CM or rhS100A9 (1 μg/ml)	Control-CM or vehicle control	downstream	VEGFR1	Western blot (48h)	a.u.	HUVEC lysate	treatment_effect	up	VEGFR1 increased in FAC-CM and rhS100A9 groups; decreased with DFO-CM and Tasquinimod.	NR	NR	mean±SD	<0.05	NR	None	NR	Fig 5I-L	NR	Amplifier	Links S100A9 exposure to upregulation of an angiogenesis-associated marker in endothelial cells.	Downstream marker not specific to RAGE; quantitative WB values not reported.	VEGFR1 downstream marker
Ye_2025_MoleHumReprod	IV12_HUVEC_MMP2	CellLine	HUVECs treated with FAC-CM or rhS100A9	FAC-CM or rhS100A9 (1 μg/ml)	Control-CM or vehicle control	downstream	MMP2	Western blot (48h)	a.u.	HUVEC lysate	treatment_effect	up	MMP2 increased in FAC-CM and rhS100A9 groups; decreased with DFO-CM and Tasquinimod.	NR	NR	mean±SD	<0.05	NR	None	NR	Fig 5I-L	NR	Amplifier	Supports S100A9-driven invasive/angiogenic programming in endothelial cells.	No receptor-level (RAGE) evidence; WB semi-quantitative.	MMP2 downstream marker
Ye_2025_MoleHumReprod	V1_mouse_lesion_number	Animal	C57BL/6 female mouse intraperitoneal endometriosis model	Model + CM (FAC-treated RAW264.7 conditioned media); n=5/group	Model (saline) or CM group	intervention	Tasquinimod (5 mg/kg i.p. daily)	Lesion count at day 28	count	Intraperitoneal ectopic lesions	treatment_effect	down	CM increased lesion number vs model; Tasquinimod reduced lesion number vs CM.	NR	NR	mean±SD	<0.05	NR	None	NR	Fig 6D	NR	Amplifier	In vivo pharmacologic inhibition of S100A9 reduces lesion burden.	Small n (5/group); lesion model is intraperitoneal uterine fragments (not spontaneous); no safety outcomes measured.	In vivo Tasquinimod efficacy - lesion number
Ye_2025_MoleHumReprod	V2_mouse_lesion_weight	Animal	C57BL/6 female mouse intraperitoneal endometriosis model	Model + CM; n=5/group	Model (saline) or CM group	intervention	Tasquinimod (5 mg/kg i.p. daily)	Lesion weight at day 28	g	Intraperitoneal ectopic lesions	treatment_effect	down	CM increased lesion weight vs model; Tasquinimod reduced lesion weight vs CM.	NR	NR	mean±SD	<0.05	NR	None	NR	Fig 6E	NR	Amplifier	Supports anti-lesion potential of targeting S100A9 signaling.	Small n; weights reported without detailed normalization; limited translational dosing context.	In vivo Tasquinimod efficacy - lesion weight
Ye_2025_MoleHumReprod	V3_mouse_S100A9_F480	Animal	Mouse ectopic lesion tissue sections	Model/CM vs CM+Tasquinimod; n=5/group	Sham/model/CM groups	ligand	S100A9+ F4/80+ macrophages	Immunostaining/IF; quantification (relative number)	a.u.	Ectopic lesions	treatment_effect	down	S100A9+ macrophage signal increased in model and CM groups and decreased with Tasquinimod; S100A9+ macrophage number positively correlated with lesion size.	NR	NR	mean±SD	<0.05	NR	None	Lesion size + (positive)	Fig 6F,H	NR	Amplifier	Indicates S100A9+ macrophage abundance tracks with lesion growth and is reduced by S100A9 inhibition.	Correlation described without coefficient; no causal macrophage depletion; receptor not tested.	S100A9+ macrophage correlation with lesion size
Ye_2025_MoleHumReprod	V4_mouse_CD31_angiogenesis	Animal	Mouse ectopic lesion tissue sections	Model/CM vs CM+Tasquinimod; n=5/group	Sham/model/CM groups	downstream	CD31 (PECAM-1)	Immunohistochemistry; integrated optical density by ImageJ	IOD (a.u.)	Ectopic lesions (vascular marker)	treatment_effect	down	CD31 staining increased in model and further in CM group; declined after Tasquinimod.	NR	NR	mean±SD	<0.05	NR	None	NR	Fig 6G,I	NR	Amplifier	Supports anti-angiogenic mechanism of S100A9 inhibition in endometriosis lesions.	CD31 is a general angiogenesis marker; mechanistic linkage to RAGE signaling not tested.	Angiogenesis marker reduction with Tasquinimod
Yun_2016_PLoSOne	IHC_ES	HumanTissue/Fluid	Eutopic endometrium paraffin sections	Endometriosis patients (n=33; eutopic endometrium)	Controls without endometriosis (n=27; hysterectomy for leiomyoma/other benign or non-endo indications)	ligand	HMGB1	IHC with H-score semiquant scoring	H-score	Epithelial and stromal compartments	endo_vs_ctrl	up	HMGB1 immunostaining (H-score) was significantly higher in endometriosis vs controls during early-secretory phase; no difference reported during proliferative phase.	NR	NR	H-score	<0.05	NR	None	NR	Fig 1B	NR	Consequence	NR	No RAGE readouts; endometriosis phenotype/stage NR; H-score values not tabulated; control group includes mixed indications.	Phase-specific effect; exact H-scores not provided in text.
Yun_2016_PLoSOne	IHC_MS	HumanTissue/Fluid	Eutopic endometrium paraffin sections	Endometriosis patients (n=33; eutopic endometrium)	Controls without endometriosis (n=27; hysterectomy for leiomyoma/other benign or non-endo indications)	ligand	HMGB1	IHC with H-score semiquant scoring	H-score	Epithelial and stromal compartments	endo_vs_ctrl	up	HMGB1 immunostaining (H-score) was significantly higher in endometriosis vs controls during mid-secretory phase.	NR	NR	H-score	<0.05	NR	None	NR	Fig 1B	NR	Consequence	NR	No RAGE readouts; endometriosis phenotype/stage NR; H-score values not tabulated; control group includes mixed indications.	Secretory-phase increase emphasized by authors.
Yun_2016_PLoSOne	H2O2_25uM	PrimaryCells	Primary human endometrial stromal cells (HESCs) culture supernatant	HESCs from women without endometriosis (n=10 donors) treated with 25 µM H2O2 for 1 h	HESCs treated with 0 µM H2O2 (1 h)	ligand	HMGB1	ELISA	ng/mL	Cell culture supernatant	treatment_effect	up	H2O2 increased passive HMGB1 release: 79.55±36.66 ng/mL at 25 µM vs 48.00±37.11 ng/mL at 0 µM.	79.55±36.66	48.00±37.11	mean±SD	<0.05	NR	None	NR	Fig 2B-2D	NR	Driver	NR	In vitro oxidative stress model; donor cycle phase NR; no RAGE blockade tested.	Represents oxidative stress→HMGB1 release linkage.
Yun_2016_PLoSOne	H2O2_50uM	PrimaryCells	Primary human endometrial stromal cells (HESCs) culture supernatant	HESCs from women without endometriosis (n=10 donors) treated with 50 µM H2O2 for 1 h	HESCs treated with 0 µM H2O2 (1 h)	ligand	HMGB1	ELISA	ng/mL	Cell culture supernatant	treatment_effect	up	H2O2 increased passive HMGB1 release: 240.00±22.26 ng/mL at 50 µM vs 48.00±37.11 ng/mL at 0 µM; also higher than 25 µM condition.	240.00±22.26	48.00±37.11	mean±SD	<0.05 vs 0 µM; <0.05 vs 25 µM	NR	None	NR	Fig 2B-2D	NR	Driver	NR	In vitro oxidative stress model; donor cycle phase NR; no RAGE blockade tested.	Strong dose-response for HMGB1 release.
Yun_2016_PLoSOne	rHMGB1_TLR4_5ng	PrimaryCells	Primary HESC lysate (protein)	HESCs treated with rHMGB1 5 ng/mL for 48 h	HESCs treated with rHMGB1 0 ng/mL for 48 h	RAGE	TLR4	Western blot densitometry normalized to GAPDH	% of control (GAPDH-normalized)	Cell lysate	treatment_effect	up	TLR4 protein increased with rHMGB1: 127.63±4.72% (5 ng/mL) vs 100.0±2.97% (0 ng/mL).	127.63±4.72	100.0±2.97	mean±SD	<0.05	NR	None	NR	Fig 3C-3D	NR	Amplifier	NR	Measures TLR4 not RAGE; downstream axis via HMGB1 (RAGE ligand) but RAGE not assessed.	Protein percent values reported in text.
Yun_2016_PLoSOne	rHMGB1_TLR4_10ng	PrimaryCells	Primary HESC lysate (protein)	HESCs treated with rHMGB1 10 ng/mL for 48 h	HESCs treated with rHMGB1 0 ng/mL for 48 h	RAGE	TLR4	Western blot densitometry normalized to GAPDH	% of control (GAPDH-normalized)	Cell lysate	treatment_effect	up	TLR4 protein increased with rHMGB1: 208.44±8.09% (10 ng/mL) vs 100.0±2.97% (0 ng/mL).	208.44±8.09	100.0±2.97	mean±SD	<0.05	NR	None	NR	Fig 3C-3D	NR	Amplifier	NR	Measures TLR4 not RAGE; downstream axis via HMGB1 (RAGE ligand) but RAGE not assessed.	Dose-response supports HMGB1-driven PRR upregulation.
Yun_2016_PLoSOne	rHMGB1_TLR4_15ng	PrimaryCells	Primary HESC lysate (protein)	HESCs treated with rHMGB1 15 ng/mL for 48 h	HESCs treated with rHMGB1 0 ng/mL for 48 h	RAGE	TLR4	Western blot densitometry normalized to GAPDH	% of control (GAPDH-normalized)	Cell lysate	treatment_effect	up	TLR4 protein increased with rHMGB1: 296.83±15.20% (15 ng/mL) vs 100.0±2.97% (0 ng/mL).	296.83±15.20	100.0±2.97	mean±SD	<0.05	NR	None	NR	Fig 3C-3D	NR	Amplifier	NR	Measures TLR4 not RAGE; downstream axis via HMGB1 (RAGE ligand) but RAGE not assessed.	Highest dose shows largest effect.
Yun_2016_PLoSOne	rHMGB1_TLR4_timecourse	PrimaryCells	Primary HESC lysate (protein)	HESCs treated with rHMGB1 15 ng/mL for 24 h and 48 h	HESCs treated with rHMGB1 15 ng/mL for 0 h (baseline)	RAGE	TLR4	Western blot densitometry normalized to GAPDH	% of control (GAPDH-normalized)	Cell lysate	timecourse	up	Time-dependent TLR4 protein increase with 15 ng/mL rHMGB1: 100.0±6.73% (0h), 105.84±3.5% (12h), 213.88±2.90% (24h), 271.18±22.35% (48h); significance annotated as 24h vs 12h and 48h vs 24h.	24h: 213.88±2.90; 48h: 271.18±22.35	0h: 100.0±6.73	mean±SD	<0.05 for 24h vs 12h; <0.05 for 48h vs 24h	NR	None	NR	Fig 4C-4D	NR	Amplifier	NR	Measures TLR4 not RAGE; timepoint comparisons not all vs baseline; n per experiment NR.	Combined timepoints summarized in one row per instruction option.
Yun_2016_PLoSOne	Block_TLR4_LPSRS_TLR4protein_15ng	PrimaryCells	Primary HESC lysate (protein)	HESCs pretreated with LPS-RS (TLR4 antagonist 100 ng/mL; 30 min) then rHMGB1 15 ng/mL 48 h	HESCs treated with rHMGB1 15 ng/mL 48 h without LPS-RS	RAGE	TLR4	Western blot densitometry normalized to GAPDH	% of control (GAPDH-normalized)	Cell lysate	treatment_effect	down	TLR4 antagonist (LPS-RS) suppressed HMGB1-associated TLR4 protein levels: 65.57±3.30% (LPS-RS + 15 ng/mL HMGB1) vs 296.83±15.20% (15 ng/mL HMGB1 alone).	65.57±3.30	296.83±15.20	mean±SD	<0.05	NR	None	NR	Fig 5C-5D	NR	Amplifier	Supports targeting upstream PRR signaling (TLR4) to blunt HMGB1-driven inflammatory programming in stromal cells (in vitro).	Comparator uses separate experiments; no RAGE antagonist/KO; proliferation data not numerically reported in text.	LPS-RS tests receptor dependence but not RAGE.
Yun_2016_PLoSOne	Block_NFkB_TPCA1_TLR4protein_15ng	PrimaryCells	Primary HESC lysate (protein)	HESCs pretreated with TPCA-1 (2 µM; 1 h) then rHMGB1 15 ng/mL 48 h	HESCs treated with rHMGB1 15 ng/mL 48 h without TPCA-1	RAGE	TLR4	Western blot densitometry normalized to GAPDH	% of control (GAPDH-normalized)	Cell lysate	treatment_effect	down	NF-κB pathway inhibition (TPCA-1) reduced HMGB1-associated TLR4 protein: 106.87±0.18% (TPCA-1 + 15 ng/mL HMGB1) vs 296.83±15.20% (15 ng/mL HMGB1 alone).	106.87±0.18	296.83±15.20	mean±SD	<0.05	NR	None	NR	Fig 6C-6D	NR	Amplifier	Suggests NF-κB blockade can interrupt HMGB1-driven inflammatory feedback on PRR expression (in vitro).	No direct NF-κB activation marker measured; no RAGE assessment; IL-6 numeric not provided in text.	TPCA-1 used as IKK-2 inhibitor.
Yun_2016_PLoSOne	Block_NFkB_TPCA1_IL6	PrimaryCells	Primary HESC culture supernatant	TPCA-1 pretreated HESCs then rHMGB1 (0-15 ng/mL) for 48 h	HESCs treated with rHMGB1 (0-15 ng/mL) for 48 h without TPCA-1	downstream	IL-6	ELISA	pg/mL	Cell culture supernatant	treatment_effect	down	IL-6 secretion was significantly decreased after NF-κB inhibition with TPCA-1 during rHMGB1 treatment (dose range 0-15 ng/mL).	NR	NR	mean±SD	NR	NR	None	NR	Fig 6E	NR	Amplifier	Links HMGB1-driven signaling to pro-inflammatory cytokine output that could amplify endometrial inflammation.	IL-6 values not reported in text; NF-κB inferred by inhibitor approach; no RAGE assessment.	Kept as downstream readout explicitly tied to NF-κB in paper.
Zhu_2020_SystBiolReprodMed	EXP1_iTRAQ_S100A9_endo_vs_normal	HumanTissue/Fluid	Cyst wall tissue lysate (ovarian endometriotic cyst wall)	Ovarian endometriotic cyst wall tissue; n=6; ASRM I–III; first surgery; dysmenorrhea+infertility	Normal ovarian tissue; n=6	ligand	S100A9	iTRAQ labeling + LC-MS/MS (Q Exactive); protein quantification via Proteome Discoverer 2.1	fold change	Tissue lysate	endo_vs_ctrl	up	Change multiplier (endo cyst vs normal ovary)=4.691198786	4.6912	1 (reference)	foldchange	NR	NR	None	NR	Table 2; Figure 3	Associative	Consequence	Suggests S100A9-calprotectin axis may be actionable via S100A8/A9 or receptor blockade (e.g., RAGE/TLR4); not tested	Discovery cohort small (n=6/group); no RAGE measured; proteomics does not localize cell source; cycle phase NR	S100A9 is a canonical RAGE ligand (often as S100A8/A9 complex); paper did not measure RAGE
Zhu_2020_SystBiolReprodMed	EXP2_iTRAQ_S100A9_endo_vs_simplecyst	HumanTissue/Fluid	Cyst wall tissue lysate (ovarian endometriotic cyst wall)	Ovarian endometriotic cyst wall tissue; n=6; ASRM I–III; first surgery; dysmenorrhea+infertility	Simple ovarian cyst wall tissue; n=6	ligand	S100A9	iTRAQ labeling + LC-MS/MS (Q Exactive); protein quantification via Proteome Discoverer 2.1	fold change	Tissue lysate	endo_vs_ctrl	up	Change multiplier (endo cyst vs simple ovarian cyst wall)=4.124749833	4.12475	1 (reference)	foldchange	NR	NR	None	NR	Table 2; Figure 3	Associative	Consequence	Suggests S100A9-calprotectin axis may be actionable via S100A8/A9 or receptor blockade (e.g., RAGE/TLR4); not tested	Discovery cohort small (n=6/group); no RAGE measured; simple cyst type not further characterized; cycle phase NR	S100A9 is a canonical RAGE ligand (often as S100A8/A9 complex); paper did not measure RAGE
Zhu_2020_SystBiolReprodMed	EXP3_iTRAQ_S100A8_endo_vs_normal	HumanTissue/Fluid	Cyst wall tissue lysate (ovarian endometriotic cyst wall)	Ovarian endometriotic cyst wall tissue; n=6; ASRM I–III; first surgery; dysmenorrhea+infertility	Normal ovarian tissue; n=6	ligand	S100A8	iTRAQ labeling + LC-MS/MS (Q Exactive); protein quantification via Proteome Discoverer 2.1	fold change	Tissue lysate	endo_vs_ctrl	up	Change multiplier (endo cyst vs normal ovary)=3.554854981	3.55485	1 (reference)	foldchange	NR	NR	None	NR	Table 2; Figure 3	Associative	Consequence	Suggests S100A8-calprotectin axis may be actionable via S100A8/A9 or receptor blockade (e.g., RAGE/TLR4); not tested	Discovery cohort small (n=6/group); no RAGE measured; proteomics does not localize cell source; cycle phase NR	S100A8 is a canonical RAGE ligand (often as S100A8/A9 complex); paper did not measure RAGE
Zhu_2020_SystBiolReprodMed	EXP4_iTRAQ_S100A8_endo_vs_simplecyst	HumanTissue/Fluid	Cyst wall tissue lysate (ovarian endometriotic cyst wall)	Ovarian endometriotic cyst wall tissue; n=6; ASRM I–III; first surgery; dysmenorrhea+infertility	Simple ovarian cyst wall tissue; n=6	ligand	S100A8	iTRAQ labeling + LC-MS/MS (Q Exactive); protein quantification via Proteome Discoverer 2.1	fold change	Tissue lysate	endo_vs_ctrl	up	Change multiplier (endo cyst vs simple ovarian cyst wall)=3.17454955	3.17455	1 (reference)	foldchange	NR	NR	None	NR	Table 2; Figure 3	Associative	Consequence	Suggests S100A8-calprotectin axis may be actionable via S100A8/A9 or receptor blockade (e.g., RAGE/TLR4); not tested	Discovery cohort small (n=6/group); no RAGE measured; simple cyst type not further characterized; cycle phase NR	S100A8 is a canonical RAGE ligand (often as S100A8/A9 complex); paper did not measure RAGE
Zhu_2020_SystBiolReprodMed	EXP5_IHC_S100A9_recurrent_vs_normal	HumanTissue/Fluid	Paraffin sections of ovarian cyst wall tissue	Recurrent ovarian endometriotic cyst wall; n=25; ASRM I–III; first surgery; follow-up ≥2y	Normal ovary; n=25	ligand	S100A9	Immunohistochemistry (semi-quant intensity+% positive cells; 10 high-power fields/section)	n (% positive)	Cytoplasm/cell membrane/nucleus DAB staining	endo_vs_ctrl (recurrent endo cyst vs normal)	up	Positive expression rate 23/25 (92.0%) vs 2/25 (8.0%)	23/25 (92.0%)	2/25 (8.0%)	n(%)	<0.01	NR	None	Recurrence phenotype: higher S100A9 positivity in recurrent cases (study defines recurrence by symptom return + TVUS-confirmed endometriotic cyst)	Table 3; Figure 4A	Associative	Amplifier	Raises rationale for targeting S100A9-calprotectin signaling (including via RAGE/TLR4) to reduce inflammatory persistence/recurrence; not tested	Semi-quant IHC; thresholds for 'high' expression not fully specified; no RAGE measured; cycle phase NR	RAGE dependence not tested; interpret as associative RAGE-ligand signal
Zhu_2020_SystBiolReprodMed	EXP6_IHC_S100A8_recurrent_vs_normal	HumanTissue/Fluid	Paraffin sections of ovarian cyst wall tissue	Recurrent ovarian endometriotic cyst wall; n=25; ASRM I–III; first surgery; follow-up ≥2y	Normal ovary; n=25	ligand	S100A8	Immunohistochemistry (semi-quant intensity+% positive cells; 10 high-power fields/section)	n (% positive)	Cytoplasm/cell membrane/nucleus DAB staining	endo_vs_ctrl (recurrent endo cyst vs normal)	up	Positive expression rate 22/25 (88.0%) vs 2/25 (13.33%)	22/25 (88.0%)	2/25 (13.33%)	n(%)	<0.01	NR	None	Recurrence phenotype: higher S100A8 positivity in recurrent cases (study defines recurrence by symptom return + TVUS-confirmed endometriotic cyst)	Table 3; Figure 4B	Associative	Amplifier	Raises rationale for targeting S100A8/A9-calprotectin signaling (including via RAGE/TLR4) to reduce inflammatory persistence/recurrence; not tested	Semi-quant IHC; thresholds for 'high' expression not fully specified; no RAGE measured; cycle phase NR	RAGE dependence not tested; interpret as associative RAGE-ligand signal
Zhu_2020_SystBiolReprodMed	EXP7_IHC_S100A9_recurrent_vs_nonrecurrent	HumanTissue/Fluid	Paraffin sections of ovarian cyst wall tissue	Recurrent ovarian endometriotic cyst wall; n=25; follow-up ≥2y; recurrence by symptom return + TVUS-confirmed cyst	Non-recurrent ovarian endometriotic cyst wall; n=25	ligand	S100A9	Immunohistochemistry (semi-quant intensity+% positive cells; 10 high-power fields/section)	n (% positive)	Cytoplasm/cell membrane/nucleus DAB staining	treatment_effect,etc (recurrent_vs_nonrecurrent)	up	Positive expression rate 23/25 (92.0%) vs 8/25 (32.0%); table reports P<0.05 (authors note stronger significance for S100 proteins)	23/25 (92.0%)	8/25 (32.0%)	n(%)	<0.05	NR	None	Postoperative recurrence: higher S100A9 positivity in recurrent vs non-recurrent	Table 4; Figure 4A	Associative	Amplifier	Potential stratification marker for intensified postoperative anti-inflammatory strategies; S100A9/RAGE-TLR4 axis is a plausible target but untested	Observational association with recurrence; potential confounding by lesion characteristics and postoperative management; no serum/longitudinal S100 measurements; RAGE not measured	Recurrence definition includes symptoms and ultrasound; mechanistic link to RAGE is inferred from ligand status only
Zhu_2020_SystBiolReprodMed	EXP8_IHC_S100A8_recurrent_vs_nonrecurrent	HumanTissue/Fluid	Paraffin sections of ovarian cyst wall tissue	Recurrent ovarian endometriotic cyst wall; n=25; follow-up ≥2y; recurrence by symptom return + TVUS-confirmed cyst	Non-recurrent ovarian endometriotic cyst wall; n=25	ligand	S100A8	Immunohistochemistry (semi-quant intensity+% positive cells; 10 high-power fields/section)	n (% positive)	Cytoplasm/cell membrane/nucleus DAB staining	treatment_effect,etc (recurrent_vs_nonrecurrent)	up	Positive expression rate 22/25 (88.0%) vs 10/25 (40.0%); table reports P<0.05 (authors note stronger significance for S100 proteins)	22/25 (88.0%)	10/25 (40.0%)	n(%)	<0.05	NR	None	Postoperative recurrence: higher S100A8 positivity in recurrent vs non-recurrent	Table 4; Figure 4B	Associative	Amplifier	Potential stratification marker for intensified postoperative anti-inflammatory strategies; S100A8/A9-calprotectin signaling is a plausible target but untested	Observational association with recurrence; potential confounding by lesion characteristics and postoperative management; no serum/longitudinal S100 measurements; RAGE not measured	Mechanistic link to RAGE is inferred from ligand status only; paper did not test receptor dependence
Wang_2021_PeerJ	Exp1_KEGG	Other	101 overlapping targets; KEGG enrichment	Endometriosis-associated target set (GeneCards)	NR	downstream	AGE–RAGE signaling pathway (KEGG hsa04933)	KEGG pathway enrichment analysis	NR	In silico pathway-level	Other	up	AGE–RAGE pathway among top 20 enriched KEGG pathways	NR	NR	NR	NR	NR	NR	NR	Fig 8; Fig 9; Table 2	Associative	Parallel	Hypothesis-generating for GZFLW in AGE–RAGE signaling	No direct AGE/RAGE measurements	Peripheral AGE–RAGE relevance; bioinformatic context only
Li_2022_Bioengineered	E01_ROS_Hypoxia	PrimaryCells	Primary human endometrial stromal cells (HESCs)	Hypoxia 1% O2 for 6 h (vehicle-pretreated)	Normoxia (vehicle)	downstream	ROS	DCFH-DA fluorescence (plate reader)	NR	Intracellular	endo_vs_ctrl	up	Hypoxia significantly increased ROS vs normoxia	NR	NR	relative fluorescence	<0.0001	NR		NR	Fig2a	Associative	Amplifier	NR	No direct RAGE/AGER testing	NR
Li_2022_Bioengineered	E02_ROS_Sitagliptin	PrimaryCells	Primary HESCs	Hypoxia 6 h after sitagliptin pretreatment	Hypoxia 6 h (vehicle)	intervention	ROS	DCFH-DA fluorescence	NR	Intracellular	treatment_effect	down	Sitagliptin reduced hypoxia-elevated ROS	NR	NR	relative fluorescence	<0.05	NR		NR	Fig2a	Associative	Amplifier	DPP-4 inhibition blunts hypoxia-driven oxidative stress	In vitro only	NR
Li_2022_Bioengineered	E03_GSH_Hypoxia	PrimaryCells	Primary HESCs	Hypoxia 1% O2 for 6 h	Normoxia (vehicle)	downstream	Reduced glutathione (GSH)	Beutler method	NR	Cell lysate	endo_vs_ctrl	down	Hypoxia decreased reduced GSH vs normoxia	NR	NR	relative level	<0.0001	NR		NR	Fig2b	Associative	Amplifier	NR	No direct RAGE/AGER testing	NR
Li_2022_Bioengineered	E04_GSH_Sitagliptin	PrimaryCells	Primary HESCs	Hypoxia 6 h after sitagliptin pretreatment	Hypoxia 6 h (vehicle)	intervention	Reduced GSH	Beutler method	NR	Cell lysate	treatment_effect	up	Sitagliptin increased reduced GSH vs hypoxia	NR	NR	relative level	<0.05	NR		NR	Fig2b	Associative	Amplifier	Sitagliptin counters hypoxia-associated redox imbalance	In vitro only	NR
Li_2022_Bioengineered	E05_TNF_Hypoxia	PrimaryCells	Primary HESCs	Hypoxia 1% O2 for 6 h	Normoxia (vehicle)	downstream	TNF-α	ELISA	pg/mL	Supernatant	endo_vs_ctrl	up	TNF-α increased from 123.6 to 305.7 pg/mL with hypoxia	305.7	123.6	mean	<0.0001	NR		NR	Fig3b	Associative	Amplifier	NR	In vitro hypoxia model	NR
Li_2022_Bioengineered	E06_TNF_Sitagliptin	PrimaryCells	Primary HESCs	Hypoxia 6 h after sitagliptin pretreatment	Hypoxia 6 h (vehicle)	intervention	TNF-α	ELISA	pg/mL	Supernatant	treatment_effect	down	Sitagliptin reduced hypoxia-induced TNF-α	NR	305.7	mean	<0.05	NR		NR	Fig3b	Associative	Amplifier	Anti-inflammatory candidate in hypoxia-driven endometriosis	No mechanistic proof of HMGB1/RAGE mediation	NR
Li_2022_Bioengineered	E07_IL6_Hypoxia	PrimaryCells	Primary HESCs	Hypoxia 1% O2 for 6 h	Normoxia (vehicle)	downstream	IL-6	ELISA	pg/mL	Supernatant	endo_vs_ctrl	up	IL-6 increased from 102.5 to 236.8 pg/mL with hypoxia	236.8	102.5	mean	<0.0001	NR		NR	Fig3b	Associative	Amplifier	NR	In vitro only	NR
Li_2022_Bioengineered	E08_IL6_Sitagliptin	PrimaryCells	Primary HESCs	Hypoxia 6 h after sitagliptin pretreatment	Hypoxia 6 h (vehicle)	intervention	IL-6	ELISA	pg/mL	Supernatant	treatment_effect	down	Sitagliptin reduced hypoxia-induced IL-6	NR	236.8	mean	<0.05	NR		NR	Fig3b	Associative	Amplifier	Anti-inflammatory effect via p38/NF-κB suppression	No direct HMGB1/RAGE causality test	NR
Li_2022_Bioengineered	E09_MCP1_Hypoxia	PrimaryCells	Primary HESCs	Hypoxia 1% O2 for 6 h	Normoxia (vehicle)	downstream	MCP-1	ELISA	pg/mL	Supernatant	endo_vs_ctrl	up	MCP-1 increased from 87.3 to 186.5 pg/mL with hypoxia	186.5	87.3	mean	<0.0001	NR		NR	Fig3b	Associative	Amplifier	NR	In vitro only	NR
Li_2022_Bioengineered	E10_MCP1_Sitagliptin	PrimaryCells	Primary HESCs	Hypoxia 6 h after sitagliptin pretreatment	Hypoxia 6 h (vehicle)	intervention	MCP-1	ELISA	pg/mL	Supernatant	treatment_effect	down	Sitagliptin reduced hypoxia-induced MCP-1	NR	186.5	mean	<0.05	NR		NR	Fig3b	Associative	Amplifier	Reduces chemokine-driven immune cell recruitment	In vitro; no immune co-culture	NR
Li_2022_Bioengineered	E11_COX2_Hypoxia	PrimaryCells	Primary HESCs	Hypoxia 1% O2 for 6 h	Normoxia (vehicle)	downstream	COX-2	Western blot	NR	Whole-cell lysate	endo_vs_ctrl	up	COX-2 protein increased under hypoxia	NR	NR	relative densitometry	<0.0001	NR		NR	Fig4b	Associative	Amplifier	NR	Semi-quant WB	NR
Li_2022_Bioengineered	E12_COX2_Sitagliptin	PrimaryCells	Primary HESCs	Hypoxia 6 h after sitagliptin pretreatment	Hypoxia 6 h (vehicle)	intervention	COX-2	Western blot	NR	Whole-cell lysate	treatment_effect	down	Sitagliptin reduced hypoxia-induced COX-2	NR	NR	relative densitometry	<0.05	NR		NR	Fig4b	Associative	Amplifier	Dampens COX-2-driven prostaglandin signaling	In vitro only	NR
Li_2022_Bioengineered	E13_PGE2_Hypoxia	PrimaryCells	Primary HESCs	Hypoxia 1% O2 for 6 h	Normoxia (vehicle)	downstream	PGE2	ELISA	pg/mL	Supernatant	endo_vs_ctrl	up	PGE2 increased from 56.3 to 166.7 pg/mL with hypoxia	166.7	56.3	mean	<0.0001	NR		NR	Fig4c	Associative	Amplifier	NR	NR	NR
Li_2022_Bioengineered	E14_PGE2_Sitagliptin	PrimaryCells	Primary HESCs	Hypoxia 6 h after sitagliptin pretreatment	Hypoxia 6 h (vehicle)	intervention	PGE2	ELISA	pg/mL	Supernatant	treatment_effect	down	Sitagliptin reduced hypoxia-induced PGE2	NR	166.7	mean	<0.05	NR		NR	Fig4c	Associative	Amplifier	Relevance to COX-2/PGE2-mediated inflammation	In vitro; no pain phenotype	NR
Li_2022_Bioengineered	E15_HMGB1_mRNA_Hypoxia	PrimaryCells	Primary HESCs	Hypoxia 1% O2 for 6 h	Normoxia (vehicle)	ligand	HMGB1 (mRNA)	RT-qPCR	relative expression	Whole-cell RNA	endo_vs_ctrl	up	HMGB1 mRNA increased under hypoxia	NR	NR	foldchange	<0.0001	NR		NR	Fig5a	Associative	Amplifier	NR	No RAGE/AGER expression measured	NR
Li_2022_Bioengineered	E16_HMGB1_mRNA_Sitagliptin	PrimaryCells	Primary HESCs	Hypoxia 6 h after sitagliptin pretreatment	Hypoxia 6 h (vehicle)	intervention	HMGB1 (mRNA)	RT-qPCR	relative expression	Whole-cell RNA	treatment_effect	down	Sitagliptin reduced hypoxia-induced HMGB1 mRNA	NR	NR	foldchange	<0.05	NR		NR	Fig5a	Associative	Amplifier	Suppression of key RAGE ligand	In vitro only	NR
Li_2022_Bioengineered	E17_HMGB1_ELISA_Hypoxia	PrimaryCells	Primary HESCs	Hypoxia 1% O2 for 6 h	Normoxia (vehicle)	ligand	HMGB1 (secreted)	ELISA	pg/mL	Supernatant	endo_vs_ctrl	up	HMGB1 secretion increased from 72.5 to 155.2 pg/mL	155.2	72.5	mean	<0.0001	NR		NR	Fig5b	Associative	Amplifier	NR	No downstream RAGE engagement measured	NR
Li_2022_Bioengineered	E18_HMGB1_ELISA_Sitagliptin	PrimaryCells	Primary HESCs	Hypoxia 6 h after sitagliptin pretreatment	Hypoxia 6 h (vehicle)	intervention	HMGB1	ELISA	pg/mL	Supernatant	treatment_effect	down	Sitagliptin reduced hypoxia-induced HMGB1 secretion	NR	155.2	mean	<0.05	NR		NR	Fig5b	Associative	Amplifier	DPP-4 inhibition may lower extracellular HMGB1	No RAGE antagonism/knockdown	NR
Li_2022_Bioengineered	E19_p38_Hypoxia	PrimaryCells	Primary HESCs	Hypoxia 1% O2 for 6 h	Normoxia (vehicle)	downstream	p-p38/p38	Western blot	NR	Whole-cell lysate	endo_vs_ctrl	up	p-p38/p38 increased under hypoxia	NR	NR	relative ratio	<0.0001	NR		NR	Fig6	Associative	Amplifier	NR	No direct HMGB1-p38 linkage shown	NR
Li_2022_Bioengineered	E20_p38_Sitagliptin	PrimaryCells	Primary HESCs	Hypoxia 6 h after sitagliptin pretreatment	Hypoxia 6 h (vehicle)	intervention	p-p38/p38	Western blot	NR	Whole-cell lysate	treatment_effect	down	Sitagliptin decreased hypoxia-induced p-p38/p38	NR	NR	relative ratio	<0.05	NR		NR	Fig6	Associative	Amplifier	Suppresses p38 MAPK activation	In vitro only	NR
Li_2022_Bioengineered	E21_pIkBa_Hypoxia	PrimaryCells	Primary HESCs	Hypoxia 1% O2 for 6 h	Normoxia (vehicle)	downstream	p-IκBα	Western blot	NR	Whole-cell lysate	endo_vs_ctrl	up	p-IκBα increased with hypoxia	NR	NR	relative densitometry	<0.0001	NR		NR	Fig7	Associative	Amplifier	NR	NF-κB activation inferred	NR
Li_2022_Bioengineered	E22_pIkBa_Sitagliptin	PrimaryCells	Primary HESCs	Hypoxia 6 h after sitagliptin pretreatment	Hypoxia 6 h (vehicle)	intervention	p-IκBα	Western blot	NR	Whole-cell lysate	treatment_effect	down	Sitagliptin reduced hypoxia-induced p-IκBα	NR	NR	relative densitometry	<0.05	NR		NR	Fig7	Associative	Amplifier	Reduced NF-κB activation	In vitro only	NR
Li_2022_Bioengineered	E23_IkBa_Hypoxia	PrimaryCells	Primary HESCs	Hypoxia 1% O2 for 6 h	Normoxia (vehicle)	downstream	IκBα (total)	Western blot	NR	Whole-cell lysate	endo_vs_ctrl	down	Total IκBα decreased with hypoxia (degradation)	NR	NR	relative densitometry	<0.0001	NR		NR	Fig7	Associative	Amplifier	NR	NR	NR
Li_2022_Bioengineered	E24_IkBa_Sitagliptin	PrimaryCells	Primary HESCs	Hypoxia 6 h after sitagliptin pretreatment	Hypoxia 6 h (vehicle)	intervention	IκBα (total)	Western blot	NR	Whole-cell lysate	treatment_effect	up	Sitagliptin restored total IκBα vs hypoxia	NR	NR	relative densitometry	<0.05	NR		NR	Fig7	Associative	Amplifier	Inhibition of NF-κB pathway activation	NR	NR
Li_2022_Bioengineered	E25_NFkB_p65_Hypoxia	PrimaryCells	Primary HESCs	Hypoxia 1% O2 for 6 h	Normoxia (vehicle)	downstream	NF-κB p65 (nuclear)	Western blot (nuclear)	NR	Nucleus	endo_vs_ctrl	up	Nuclear NF-κB p65 increased under hypoxia	NR	NR	relative densitometry	<0.0001	NR		NR	Fig8a	Associative	Amplifier	NR	NR	NR
Li_2022_Bioengineered	E26_NFkB_p65_Sitagliptin	PrimaryCells	Primary HESCs	Hypoxia 6 h after sitagliptin pretreatment	Hypoxia 6 h (vehicle)	intervention	NF-κB p65 (nuclear)	Western blot (nuclear)	NR	Nucleus	treatment_effect	down	Sitagliptin reduced hypoxia-induced nuclear NF-κB p65	NR	NR	relative densitometry	<0.05	NR		NR	Fig8a	Associative	Amplifier	Blocks NF-κB nuclear translocation	No direct HMGB1-RAGE test	NR
Li_2022_Bioengineered	E27_NFkB_Luc_Hypoxia	PrimaryCells	Primary HESCs	Hypoxia 1% O2 for 6 h	Normoxia (vehicle)	downstream	NF-κB activity	Luciferase reporter	relative luciferase	Cell	endo_vs_ctrl	up	NF-κB promoter activity increased under hypoxia	NR	NR	relative luciferase	<0.0001	NR		NR	Fig8b	Associative	Amplifier	NR	NR	NR
Li_2022_Bioengineered	E28_NFkB_Luc_Sitagliptin	PrimaryCells	Primary HESCs	Hypoxia 6 h after sitagliptin pretreatment	Hypoxia 6 h (vehicle)	intervention	NF-κB activity	Luciferase reporter	relative luciferase	Cell	treatment_effect	down	Sitagliptin reduced hypoxia-induced NF-κB activity	NR	NR	relative luciferase	<0.05	NR		NR	Fig8b	Associative	Amplifier	NF-κB pathway suppression mechanism	In vitro; no rescue experiments	NR
